# Supplementary material for: Crystal structure of (E)-N-phenyl-N′-[1-(thio­phen-2-yl)ethyl­idene]formo­hydrazide
Source: Acta Crystallogr Sect E Struct Rep Online. 2014 Aug 1;70(Pt 9):o928–9. doi: 10.1107/S1600536814016511 (PMC4186119; doi:10.1107/S1600536814016511)
Supplement: Supplementary file 2 [file e-70-0o928-Isup2.hkl]

# 
# h,k,l, Fc-squared, Fo-squared, sigma(Fo-squared) and status flag 
# 
data_I
_shelx_title ' 2014_feb_mas_dileep_krvm1b_0m in P2(1)2(1)2(1)' 
_shelx_refln_list_code          4 
_shelx_F_calc_maximum       86.79 
_exptl_crystal_F_000       512.00 
_reflns_d_resolution_high  0.8531 
 
loop_ 
 _symmetry_equiv_pos_as_xyz 
 'x, y, z' 
 'x+1/2, -y+1/2, -z' 
 '-x, y+1/2, -z+1/2' 
 '-x+1/2, -y, z+1/2' 
 
_cell_length_a     5.4960 
_cell_length_b    11.0177 
_cell_length_c    20.2494 
_cell_angle_alpha  90.000 
_cell_angle_beta   90.000 
_cell_angle_gamma  90.000 
 
_shelx_F_squared_multiplier     1.000 
 
loop_ 
 _refln_index_h 
 _refln_index_k 
 _refln_index_l 
 _refln_F_squared_calc 
 _refln_F_squared_meas 
 _refln_F_squared_sigma 
 _refln_observed_status 
   4   0   0      261.73      297.82     13.72 o 
   6   0   0        0.62        3.79      1.30 o 
   1   1   0     1529.25     1686.91     98.94 o 
   2   1   0      592.58      530.43     28.63 o 
   3   1   0      117.85      112.91      4.01 o 
   4   1   0        7.97        8.19      1.02 o 
   5   1   0      941.89     1047.82     31.73 o 
   6   1   0       73.02       75.94      4.61 o 
   0   2   0     6240.33     7736.58    414.63 o 
   1   2   0     7326.82     7010.62    265.46 o 
   2   2   0      812.89      709.96     38.42 o 
   3   2   0        5.10        9.99      0.92 o 
   4   2   0      164.28      188.01      5.93 o 
   5   2   0      118.20      128.36      5.64 o 
   6   2   0      108.22      100.41      5.36 o 
   1   3   0      725.10      677.17     25.96 o 
   2   3   0      185.86      159.14      8.56 o 
   3   3   0       16.88        9.46      1.01 o 
   4   3   0       94.05       85.84      3.59 o 
   5   3   0       16.12       13.68      1.76 o 
   6   3   0      102.80       89.75      4.85 o 
   0   4   0      237.17      274.52     15.47 o 
   1   4   0        0.25       -0.19      0.37 o 
   2   4   0        5.44        2.75      1.49 o 
   3   4   0       10.34       12.77      1.20 o 
   4   4   0       30.05       33.36      2.49 o 
   5   4   0        0.23        0.62      1.14 o 
   6   4   0      164.57      138.73      6.75 o 
   1   5   0      186.11      175.07     14.75 o 
   2   5   0       19.04       34.95      2.49 o 
   3   5   0        3.08        6.92      1.09 o 
   4   5   0       85.92       83.27      4.27 o 
   5   5   0        8.90        7.75      1.46 o 
   1   6   0      569.83      523.59     20.58 o 
   2   6   0        3.87        6.55      1.23 o 
   3   6   0       46.14       45.30      2.60 o 
   4   6   0       12.69       12.53      3.91 o 
   5   6   0        0.01       -0.49      1.31 o 
   1   7   0       17.64       24.61      1.88 o 
   2   7   0       29.75       31.21      2.15 o 
   3   7   0        0.44        1.03      0.95 o 
   4   7   0       39.25       38.04      2.78 o 
   5   7   0       76.48       73.45      8.27 o 
   0   8   0     1270.53     1291.79     50.35 o 
   1   8   0       53.67       60.27      3.20 o 
   2   8   0       74.11       81.84      3.80 o 
   3   8   0        0.29        0.18      0.93 o 
   4   8   0        1.88        2.14      1.14 o 
   1   9   0        5.27        5.93      1.41 o 
   2   9   0        0.91        0.47      1.04 o 
   3   9   0        0.73       -0.46      0.99 o 
   4   9   0        1.36       -0.50      1.07 o 
   0  10   0       55.11       60.18      4.75 o 
   1  10   0      285.93      307.31     12.98 o 
   2  10   0       80.32       83.96      4.61 o 
   3  10   0        0.62        1.39      1.16 o 
   1  11   0       20.03       18.05      2.45 o 
   2  11   0       47.71       53.57      4.12 o 
   3  11   0        0.22        1.70      1.89 o 
   0  12   0      182.79      153.29     12.02 o 
   1  12   0        0.60        0.62      1.43 o 
   2  12   0        0.45       -1.06      2.42 o 
   1   0   1     3724.93     2889.50    219.07 o 
   2   0   1      312.05      291.58     43.57 o 
   3   0   1      806.78      824.81     24.72 o 
   4   0   1      840.52      953.36     28.79 o 
   5   0   1       21.98       20.24      2.26 o 
   6   0   1      172.39      154.00      7.60 o 
  -6   1   1       14.69       14.05      1.88 o 
  -5   1   1      204.04      223.69      8.16 o 
  -4   1   1      313.04      336.26     11.21 o 
  -3   1   1      463.94      471.42     14.88 o 
  -2   1   1     1195.83     1082.21     60.23 o 
  -1   1   1     7366.08     8039.71    654.04 o 
   0   1   1       38.74       27.22      1.19 o 
   1   1   1     7532.10     8994.94    465.52 o 
   2   1   1     1306.00     1166.85     60.58 o 
   3   1   1      511.85      503.10     15.28 o 
   4   1   1      337.49      363.93     10.33 o 
   5   1   1      237.87      265.65      8.33 o 
   6   1   1       18.44       16.39      3.80 o 
  -6   2   1        3.39        2.47      1.26 o 
  -5   2   1       57.51       65.53      3.09 o 
  -4   2   1       31.09       32.09      1.82 o 
  -3   2   1       46.51       51.02      2.13 o 
  -2   2   1      883.10      732.58     39.26 o 
  -1   2   1      829.26      770.12     28.71 o 
   0   2   1     1321.45     1213.08     46.24 o 
   1   2   1      821.43      728.71     28.69 o 
   2   2   1      918.82      722.20     32.03 o 
   3   2   1       51.05       61.43      2.44 o 
   4   2   1       30.25       30.27      2.02 o 
   5   2   1       55.77       65.47      3.52 o 
   6   2   1        3.17        3.42      1.20 o 
  -6   3   1        8.03        8.11      2.42 o 
  -5   3   1      150.88      162.62      8.63 o 
  -4   3   1      107.49      113.20      4.25 o 
  -3   3   1      958.70      997.66     27.68 o 
  -2   3   1      332.34      278.34     16.27 o 
  -1   3   1      184.43      178.84      7.11 o 
   0   3   1       37.78       39.95      1.86 o 
   1   3   1      191.75      178.67      7.11 o 
   2   3   1      314.89      284.62     12.61 o 
   3   3   1      989.23     1022.41     30.95 o 
   4   3   1      135.59      147.07      4.94 o 
   5   3   1      175.17      173.94      6.20 o 
   6   3   1        6.72        5.05      1.27 o 
  -6   4   1        5.65        7.16      1.37 o 
  -5   4   1       38.36       37.09      4.50 o 
  -4   4   1       30.82       34.70      2.69 o 
  -3   4   1      150.80      158.82      6.39 o 
  -2   4   1       54.78       50.61      3.29 o 
  -1   4   1     1702.53     1436.32     59.07 o 
   0   4   1       53.46       56.35      3.69 o 
   1   4   1     1523.12     1257.04     50.70 o 
   2   4   1       57.86       52.81      4.73 o 
   3   4   1      140.75      144.65      5.29 o 
   4   4   1       35.51       42.47      2.35 o 
   5   4   1       40.35       38.72      3.22 o 
   6   4   1        6.80        7.41      2.03 o 
  -5   5   1       50.53       51.83      3.94 o 
  -4   5   1       74.19       77.64      4.15 o 
  -3   5   1       78.66       73.71      2.81 o 
  -2   5   1      398.84      373.30     12.85 o 
  -1   5   1     1695.49     1463.01    109.73 o 
   0   5   1      169.00      130.32      5.58 o 
   1   5   1     1640.38     1392.66    109.51 o 
   2   5   1      407.54      387.05     12.84 o 
   3   5   1       68.19       60.78      2.97 o 
   4   5   1       79.62       82.54      4.14 o 
   5   5   1       48.19       55.30      3.19 o 
  -5   6   1        4.96        5.72      2.72 o 
  -4   6   1        5.75        7.41      1.43 o 
  -3   6   1       25.75       27.82      1.97 o 
  -2   6   1      838.00      824.02     27.09 o 
  -1   6   1      177.49      167.54      7.21 o 
   1   6   1      181.80      179.89      7.49 o 
   2   6   1      813.55      816.56     27.00 o 
   3   6   1       25.30       21.38      1.78 o 
   4   6   1        6.58        7.38      1.65 o 
   5   6   1        6.47        7.32      1.60 o 
  -5   7   1       19.14       16.62      2.13 o 
  -4   7   1       48.27       56.90      3.50 o 
  -3   7   1      151.92      145.71      5.82 o 
  -2   7   1        3.54        3.23      1.12 o 
  -1   7   1       59.54       59.18      2.60 o 
   0   7   1        1.95        2.22      0.86 o 
   1   7   1       60.08       57.07      2.99 o 
   2   7   1        2.27        1.86      0.92 o 
   3   7   1      158.03      144.68      5.72 o 
   4   7   1       49.81       60.96      3.44 o 
   5   7   1       15.32       16.24      2.18 o 
  -4   8   1       12.02        9.74      1.54 o 
  -3   8   1      119.73      110.62      4.71 o 
  -2   8   1       52.00       51.93      3.01 o 
  -1   8   1      580.02      590.12     23.72 o 
   0   8   1       82.99       88.75      3.62 o 
   1   8   1      588.36      601.63     23.67 o 
   2   8   1       56.08       54.04      4.12 o 
   3   8   1      112.88      102.56      4.54 o 
   4   8   1        9.42       10.46      1.51 o 
  -4   9   1       21.15       22.67      2.02 o 
  -3   9   1       23.04       25.26      2.02 o 
  -2   9   1      145.52      145.14      6.10 o 
  -1   9   1        0.81        1.07      1.18 o 
   0   9   1        2.60        2.06      1.06 o 
   1   9   1        1.17        0.48      1.11 o 
   2   9   1      159.75      160.34      7.18 o 
   3   9   1       18.08       18.86      2.10 o 
   4   9   1       22.20       20.76      1.90 o 
  -3  10   1       14.57       15.32      1.84 o 
  -2  10   1       97.31       95.58      5.09 o 
  -1  10   1       32.04       33.54      3.23 o 
   0  10   1        9.51        9.14      1.52 o 
   1  10   1       32.64       36.47      2.87 o 
   2  10   1       98.75       93.98      4.96 o 
   3  10   1       16.17       15.02      2.22 o 
  -3  11   1       18.40       20.61      2.34 o 
  -2  11   1       17.46       15.59      1.90 o 
  -1  11   1      169.68      159.59      7.21 o 
   0  11   1      188.81      183.99     10.05 o 
   1  11   1      162.10      145.26     10.33 o 
   2  11   1       20.16       17.05      2.26 o 
   3  11   1       19.37       18.88      1.82 o 
  -2  12   1        8.67        6.82      2.00 o 
  -1  12   1       42.80       40.05      3.36 o 
   0  12   1        0.01       -1.71      1.90 o 
   1  12   1       34.65       36.06      3.19 o 
   2  12   1        8.69        6.75      1.52 o 
   0   0   2      608.80      562.81     24.76 o 
   1   0   2     1617.02     1198.90     64.48 o 
   2   0   2      883.34      902.67     71.74 o 
   3   0   2      351.28      373.16     11.56 o 
   4   0   2      113.75      132.40      4.40 o 
   5   0   2       45.84       47.67      2.69 o 
   6   0   2        9.74       10.85      1.75 o 
  -6   1   2       93.86       83.26      6.72 o 
  -5   1   2        0.33        0.33      1.35 o 
  -4   1   2      345.12      370.86     11.62 o 
  -3   1   2      295.04      300.77      9.80 o 
  -2   1   2     3193.80     3289.40    185.02 o 
  -1   1   2     3743.96     4424.09    192.94 o 
   0   1   2      936.12      966.60     42.38 o 
   1   1   2     3740.76     4427.72    212.04 o 
   2   1   2     3260.48     3576.35    151.50 o 
   3   1   2      317.89      325.63     10.08 o 
   4   1   2      323.49      358.25     10.61 o 
   5   1   2        0.61        0.34      1.02 o 
   6   1   2      107.78      100.59      5.06 o 
  -6   2   2        1.41        1.44      1.36 o 
  -5   2   2       23.09       26.29      2.25 o 
  -4   2   2      213.44      242.57      8.45 o 
  -3   2   2      890.01      919.31     25.46 o 
  -2   2   2      478.38      455.81     25.48 o 
  -1   2   2     4989.56     5188.49    197.15 o 
   0   2   2      801.31      817.43     31.24 o 
   1   2   2     5269.77     5280.04    199.40 o 
   2   2   2      514.02      478.29     20.82 o 
   3   2   2      892.23      938.13     28.45 o 
   4   2   2      234.51      274.04      8.77 o 
   5   2   2       25.06       25.47      2.29 o 
   6   2   2        0.86        2.93      1.67 o 
  -6   3   2       34.21       31.08      2.66 o 
  -5   3   2       89.60       90.41      5.23 o 
  -4   3   2       30.68       32.38      1.85 o 
  -3   3   2       72.75       65.43      2.53 o 
  -2   3   2       43.09       38.73      3.35 o 
  -1   3   2     4565.67     4692.06    173.16 o 
   0   3   2     2595.41     2699.54    102.53 o 
   1   3   2     4543.31     4424.06    199.76 o 
   3   3   2       76.42       75.11      2.90 o 
   4   3   2       27.71       31.84      2.07 o 
   5   3   2       71.69       78.61      3.54 o 
   6   3   2       40.71       37.33      3.95 o 
  -6   4   2       34.89       30.57      3.47 o 
  -5   4   2       12.01       12.04      2.03 o 
  -4   4   2      239.83      256.68     10.49 o 
  -3   4   2       58.83       59.38      2.75 o 
  -2   4   2     2259.89     2271.82    125.18 o 
  -1   4   2      147.35      126.82      6.15 o 
   0   4   2     2198.69     1842.93     70.22 o 
   1   4   2      156.09      128.90      5.34 o 
   2   4   2     2295.09     2314.90    154.41 o 
   3   4   2       67.33       64.35      2.87 o 
   4   4   2      239.37      261.84      8.81 o 
   5   4   2       15.88       14.43      1.68 o 
   6   4   2       36.59       31.71      3.65 o 
  -5   5   2       25.38       24.25      2.72 o 
  -4   5   2      188.61      190.94      7.76 o 
  -3   5   2      251.52      238.54      8.08 o 
  -2   5   2      323.59      319.63     11.21 o 
  -1   5   2     1069.61      898.41     68.59 o 
   0   5   2       61.54       64.29      3.11 o 
   1   5   2     1076.08      875.45     68.73 o 
   2   5   2      331.11      335.55     11.17 o 
   3   5   2      249.37      244.96      9.78 o 
   4   5   2      164.43      169.39      7.48 o 
   5   5   2       21.02       19.35      1.91 o 
  -5   6   2        8.35       10.56      1.50 o 
  -4   6   2       96.39       94.75      4.96 o 
  -3   6   2       89.99       84.58      3.45 o 
  -2   6   2       62.22       63.31      2.95 o 
  -1   6   2      428.32      415.69     15.58 o 
   0   6   2       35.23       33.74      3.00 o 
   1   6   2      388.33      390.11     15.99 o 
   2   6   2       59.62       57.46      2.78 o 
   3   6   2       97.90       92.10      3.84 o 
   4   6   2       87.41       82.72      4.37 o 
   5   6   2        7.52        8.52      1.75 o 
  -5   7   2       33.01       29.49      2.73 o 
  -4   7   2       39.96       43.19      3.09 o 
  -3   7   2       37.08       36.13      2.39 o 
  -2   7   2      379.69      365.11     12.77 o 
  -1   7   2       46.06       48.42      3.15 o 
   0   7   2      439.26      449.91     13.74 o 
   1   7   2       51.01       58.16      3.22 o 
   2   7   2      378.26      365.17     12.62 o 
   3   7   2       28.99       27.80      2.09 o 
   4   7   2       38.27       41.47      2.85 o 
   5   7   2       34.32       31.74      2.81 o 
  -4   8   2       15.25       15.69      1.60 o 
  -3   8   2      164.23      167.74      6.53 o 
  -2   8   2      128.74      134.08      5.62 o 
  -1   8   2       66.28       73.57      3.21 o 
   0   8   2      307.06      327.45     11.62 o 
   1   8   2       70.23       79.26      4.13 o 
   2   8   2      139.89      142.28      6.49 o 
   3   8   2      161.57      158.05      6.27 o 
   4   8   2       16.17       15.76      1.74 o 
  -4   9   2       38.02       36.92      2.28 o 
  -3   9   2      107.39      109.27      4.86 o 
  -2   9   2       20.55       21.97      2.05 o 
  -1   9   2       48.89       48.49      3.59 o 
   0   9   2       24.28       26.74      1.94 o 
   1   9   2       56.92       59.24      3.55 o 
   2   9   2       23.05       26.50      2.42 o 
   3   9   2      105.15      112.83      5.50 o 
   4   9   2       39.77       36.85      3.06 o 
  -3  10   2       41.57       40.70      3.13 o 
  -2  10   2       51.01       51.36      4.05 o 
  -1  10   2       49.43       49.65      3.76 o 
   0  10   2      292.23      290.79      9.50 o 
   1  10   2       57.43       62.13      3.64 o 
   2  10   2       47.97       45.09      3.23 o 
   3  10   2       47.12       45.35      2.94 o 
  -3  11   2       20.63       19.09      2.39 o 
  -2  11   2        0.12        1.12      1.34 o 
  -1  11   2        5.70        6.56      1.56 o 
   0  11   2       68.23       62.61      5.03 o 
   1  11   2        5.08        5.78      1.65 o 
   2  11   2        0.03       -0.48      1.00 o 
   3  11   2       23.37       24.26      1.92 o 
  -2  12   2       36.56       40.11      3.42 o 
  -1  12   2       15.78       14.65      1.85 o 
   0  12   2        0.80       -1.19      2.45 o 
   1  12   2       16.08       13.64      1.97 o 
   2  12   2       39.08       41.94      5.44 o 
   1   0   3     1537.51     1252.48     67.27 o 
   2   0   3       52.53       32.59      2.94 o 
   3   0   3      160.11      175.71      5.35 o 
   4   0   3      189.49      199.36      6.20 o 
   5   0   3      292.80      307.89     10.13 o 
   6   0   3       28.89       22.43      2.63 o 
  -6   1   3       99.42       82.88      4.92 o 
  -5   1   3      309.65      335.57     10.91 o 
  -4   1   3      104.78      111.59      3.57 o 
  -3   1   3      563.41      643.36     16.88 o 
  -2   1   3     1043.81     1027.04     86.22 o 
  -1   1   3      759.91      770.22     28.29 o 
   0   1   3      956.77      979.11     37.20 o 
   1   1   3      714.07      721.35     25.23 o 
   2   1   3      978.36      949.77     42.91 o 
   3   1   3      489.02      563.07     18.72 o 
   4   1   3       78.83       84.54      3.46 o 
   5   1   3      317.61      339.76     11.12 o 
   6   1   3       97.61       89.56      4.87 o 
  -6   2   3       43.93       38.83      4.16 o 
  -5   2   3       91.70       93.07      4.56 o 
  -4   2   3       41.46       47.17      2.35 o 
  -3   2   3      420.07      426.38     11.07 o 
  -2   2   3     1045.07      933.41     53.85 o 
  -1   2   3     4209.54     4637.55    175.04 o 
   1   2   3     4256.12     4398.22    170.92 o 
   2   2   3     1162.06     1048.99     44.22 o 
   3   2   3      409.44      413.54     13.32 o 
   4   2   3       37.13       45.05      3.88 o 
   5   2   3       95.82       93.92      3.91 o 
   6   2   3       41.92       36.91      4.01 o 
  -6   3   3       12.54       10.73      1.71 o 
  -5   3   3       95.76       99.78      4.74 o 
  -4   3   3      205.87      203.59      7.47 o 
  -3   3   3      472.33      502.51     14.58 o 
  -2   3   3      197.00      174.03     13.61 o 
  -1   3   3       90.44       85.28      3.86 o 
   0   3   3      907.16      858.79     32.90 o 
   1   3   3      115.50       98.30      3.91 o 
   3   3   3      408.93      444.49     14.80 o 
   4   3   3      212.34      221.26      7.40 o 
   5   3   3       94.91       94.44      4.01 o 
   6   3   3       15.18       14.70      2.27 o 
  -6   4   3        5.50        4.96      1.91 o 
  -5   4   3       30.34       30.11      2.98 o 
  -4   4   3       41.63       48.78      2.60 o 
  -3   4   3      395.30      399.88     13.20 o 
  -2   4   3     1332.21     1275.85     59.76 o 
  -1   4   3     4626.68     4181.57    184.87 o 
   0   4   3      215.89      208.45      8.44 o 
   1   4   3     4641.65     4257.32    160.21 o 
   2   4   3     1361.02     1340.28     88.30 o 
   3   4   3      429.82      415.80     13.31 o 
   4   4   3       29.78       32.85      2.55 o 
   5   4   3       29.00       23.50      2.08 o 
  -5   5   3        0.63       -0.33      1.35 o 
  -4   5   3      215.46      219.25      9.03 o 
  -3   5   3      167.74      169.42      6.33 o 
  -2   5   3       15.48       15.48      1.25 o 
   0   5   3       41.02       31.20      2.86 o 
   1   5   3       21.53       11.42      2.63 o 
   2   5   3       27.74       27.72      1.58 o 
   3   5   3      193.93      197.02      7.63 o 
   4   5   3      201.36      212.83     11.23 o 
   5   5   3        1.11        0.98      1.37 o 
  -5   6   3       24.07       27.10      2.20 o 
  -4   6   3        5.37        6.34      1.47 o 
  -3   6   3       91.16       91.88      3.58 o 
  -2   6   3      111.72       99.86      3.58 o 
  -1   6   3      292.76      271.28     11.02 o 
   0   6   3        2.44        9.00      1.21 o 
   1   6   3      284.27      283.12     11.30 o 
   2   6   3      100.10       90.89      3.86 o 
   3   6   3       92.75       89.23      3.84 o 
   4   6   3        6.56        6.60      1.53 o 
   5   6   3       22.16       24.75      2.62 o 
  -5   7   3       23.81       18.27      2.15 o 
  -4   7   3        7.49        6.76      2.06 o 
  -3   7   3       48.95       41.38      2.74 o 
  -2   7   3       81.16       84.24      3.79 o 
  -1   7   3       40.89       44.13      2.63 o 
   0   7   3       40.86       36.24      3.20 o 
   1   7   3       45.85       49.23      2.91 o 
   2   7   3       69.34       78.71      4.19 o 
   3   7   3       46.43       44.16      2.61 o 
   4   7   3       12.03       14.25      1.62 o 
   5   7   3       18.48       15.67      2.02 o 
  -4   8   3       78.40       80.58      3.82 o 
  -3   8   3        0.01       -0.92      1.04 o 
  -2   8   3       93.40       93.51      4.25 o 
  -1   8   3       21.27       18.89      1.56 o 
   0   8   3        0.81        0.94      1.00 o 
   1   8   3       10.34        8.74      2.63 o 
   2   8   3       85.89       87.27      4.68 o 
   3   8   3        0.27        0.84      0.93 o 
   4   8   3       83.11       84.25      4.18 o 
  -4   9   3       32.07       30.84      2.09 o 
  -3   9   3       75.88       76.02      3.88 o 
  -2   9   3       31.73       30.44      2.35 o 
  -1   9   3      281.73      290.04      9.63 o 
   0   9   3       19.49       21.18      2.26 o 
   1   9   3      286.41      304.91     12.44 o 
   2   9   3       25.25       23.38      2.54 o 
   3   9   3       85.00       82.37      5.22 o 
   4   9   3       26.86       29.76      2.66 o 
  -3  10   3       16.22       17.07      1.72 o 
  -2  10   3       28.30       29.92      3.09 o 
  -1  10   3       21.81       16.91      2.13 o 
   0  10   3      668.98      697.60     21.18 o 
   1  10   3       20.86       18.59      3.29 o 
   2  10   3       21.82       20.20      2.59 o 
   3  10   3       15.27       14.35      1.72 o 
  -3  11   3        4.62        1.56      1.18 o 
  -2  11   3        4.10        4.29      1.55 o 
  -1  11   3       36.44       30.44      2.81 o 
   0  11   3        7.07        7.68      1.52 o 
   1  11   3       39.79       34.05      3.11 o 
   2  11   3        4.04        2.31      1.18 o 
   3  11   3        6.49        0.73      2.12 o 
  -2  12   3       55.54       55.07      5.81 o 
  -1  12   3      173.82      164.42     11.03 o 
   0  12   3        2.91        4.30      2.57 o 
   1  12   3      176.31      158.78      8.45 o 
   2  12   3       58.32       53.02      3.70 o 
   0   0   4     1292.58     1523.76     66.68 o 
   1   0   4      283.88      261.92      9.03 o 
   2   0   4     1855.31     1774.95    251.77 o 
   3   0   4       69.92       89.28      3.04 o 
   4   0   4       71.81       72.81      2.86 o 
   5   0   4      302.66      342.98     11.21 o 
   6   0   4        7.63        6.55      1.56 o 
  -6   1   4        5.72        3.59      2.03 o 
  -5   1   4       45.76       53.12      3.21 o 
  -4   1   4      109.35      117.08      3.83 o 
  -3   1   4      745.09      768.79     21.51 o 
  -2   1   4      414.46      433.88     23.19 o 
  -1   1   4     3421.77     3760.87    139.61 o 
   0   1   4      241.44      283.54     10.96 o 
   1   1   4     3306.15     3662.76    197.00 o 
   2   1   4      370.85      416.60     23.18 o 
   3   1   4      767.91      798.53     24.06 o 
   4   1   4       88.18       99.95      4.19 o 
   5   1   4       43.98       44.82      2.53 o 
   6   1   4        3.71        2.63      1.36 o 
  -6   2   4       69.03       61.92      5.39 o 
  -5   2   4       74.77       79.11      4.12 o 
  -4   2   4      380.40      401.69     11.62 o 
  -3   2   4       24.14       29.66      1.41 o 
  -2   2   4      376.07      315.51     25.26 o 
  -1   2   4     1184.53     1123.81     46.07 o 
   0   2   4      452.64      510.33     19.59 o 
   1   2   4     1022.54      958.51     45.64 o 
   2   2   4      360.29      321.30     14.40 o 
   3   2   4       15.35       21.04      1.49 o 
   4   2   4      380.19      405.58     13.03 o 
   5   2   4       77.77       78.54      3.69 o 
   6   2   4       69.88       65.45      5.51 o 
  -6   3   4       11.49       13.69      2.33 o 
  -5   3   4       35.36       38.19      2.82 o 
  -4   3   4      313.99      338.81     12.77 o 
  -3   3   4      107.66       92.43      3.21 o 
  -2   3   4      750.63      583.44     47.52 o 
  -1   3   4       31.51       26.74      1.48 o 
   0   3   4       17.85       14.17      0.96 o 
   1   3   4       48.33       38.57      3.23 o 
   2   3   4      730.64      656.50     47.24 o 
   3   3   4       97.48       86.21      3.07 o 
   4   3   4      316.63      334.20     11.08 o 
   5   3   4       44.64       45.76      3.16 o 
   6   3   4       10.29       11.77      2.27 o 
  -5   4   4       50.70       48.39      3.89 o 
  -4   4   4        2.35        2.54      1.01 o 
  -3   4   4      615.34      599.36     17.08 o 
  -2   4   4     1018.13      961.30     44.29 o 
  -1   4   4      805.51      666.06     30.44 o 
   0   4   4     1165.54      965.52     37.03 o 
   1   4   4      781.05      620.26     24.64 o 
   2   4   4     1004.18      962.33     44.18 o 
   3   4   4      613.92      585.68     22.62 o 
   4   4   4        1.53        0.79      1.07 o 
   5   4   4       48.39       47.82      2.91 o 
  -5   5   4       29.86       33.76      3.19 o 
  -4   5   4       57.52       57.50      5.51 o 
  -3   5   4      274.23      257.72      8.39 o 
  -2   5   4      583.68      533.27     16.13 o 
  -1   5   4      378.19      395.72     23.58 o 
   0   5   4        0.69       -0.30      0.69 o 
   1   5   4      412.11      334.74     29.26 o 
   2   5   4      616.29      580.13     18.38 o 
   3   5   4      293.38      287.39     10.90 o 
   4   5   4       70.83       78.50      4.63 o 
   5   5   4       35.75       36.21      3.19 o 
  -5   6   4       20.24       21.93      2.43 o 
  -4   6   4       57.34       57.77      3.56 o 
  -3   6   4      154.05      144.50      5.21 o 
  -2   6   4      159.09      136.19      4.66 o 
  -1   6   4      755.01      722.66     23.42 o 
   0   6   4      193.92      206.12      7.43 o 
   1   6   4      732.75      704.08     34.20 o 
   2   6   4      155.14      132.62      5.10 o 
   3   6   4      161.10      155.20      5.72 o 
   4   6   4       48.54       49.67      3.23 o 
   5   6   4       20.30       16.74      2.09 o 
  -5   7   4       53.77       50.87      5.03 o 
  -4   7   4       14.06       12.30      1.61 o 
  -3   7   4       56.17       67.39      3.53 o 
  -2   7   4      252.56      269.40     10.33 o 
  -1   7   4       57.59       57.88      3.11 o 
   0   7   4      113.96      124.53      5.04 o 
   1   7   4       74.18       74.60      3.64 o 
   2   7   4      286.73      310.57     12.03 o 
   3   7   4       60.52       66.09      3.17 o 
   4   7   4       15.37       15.34      1.69 o 
   5   7   4       51.20       46.48      3.46 o 
  -4   8   4       59.34       55.62      3.08 o 
  -3   8   4      103.27      103.21      4.63 o 
  -2   8   4        3.25        3.33      1.13 o 
  -1   8   4       68.81       76.73      3.78 o 
   0   8   4       24.83       25.48      2.07 o 
   1   8   4       73.73       81.81      4.22 o 
   2   8   4        3.96        6.17      1.29 o 
   3   8   4       88.13       93.26      6.01 o 
   4   8   4       59.35       55.85      3.19 o 
  -4   9   4       65.85       61.73      3.12 o 
  -3   9   4       19.07       21.15      2.01 o 
  -2   9   4       28.89       29.12      2.46 o 
  -1   9   4      298.79      309.73      9.92 o 
   0   9   4       38.98       43.95      2.82 o 
   1   9   4      281.11      291.59     15.49 o 
   2   9   4       33.38       32.42      3.11 o 
   3   9   4       20.48       21.80      2.05 o 
   4   9   4       63.99       62.85      4.07 o 
  -3  10   4       19.11       17.95      1.78 o 
  -2  10   4      177.64      180.20      7.24 o 
  -1  10   4       74.11       84.75      5.01 o 
   0  10   4      391.96      405.84     12.85 o 
   1  10   4       78.63       84.11      5.38 o 
   2  10   4      191.34      185.80      8.05 o 
   3  10   4       15.92       14.81      1.63 o 
  -3  11   4       30.98       28.90      2.53 o 
  -2  11   4        0.15        0.33      1.31 o 
  -1  11   4        0.31       -1.39      1.39 o 
   0  11   4       96.61      100.85      4.71 o 
   1  11   4        0.35        1.06      1.29 o 
   2  11   4        0.68        1.70      1.26 o 
   3  11   4       28.17       23.41      2.29 o 
  -2  12   4       68.09       66.30      6.41 o 
  -1  12   4        4.21        5.24      1.90 o 
   0  12   4        6.01        4.24      2.51 o 
   1  12   4        4.42        5.20      1.50 o 
   2  12   4       68.73       64.63      5.99 o 
   1   0   5     2471.94     2475.96     93.68 o 
   2   0   5       95.78       69.17      5.04 o 
   3   0   5     2022.81     2341.41     63.17 o 
   4   0   5      541.86      626.53     17.51 o 
   5   0   5        7.11        8.61      1.32 o 
   6   0   5       69.23       61.41      3.92 o 
  -6   1   5        6.53        5.84      1.44 o 
  -5   1   5       20.69       23.53      2.15 o 
  -4   1   5       33.24       37.96      2.01 o 
  -3   1   5       65.78       73.21      2.52 o 
  -2   1   5     1001.12      834.31     47.55 o 
  -1   1   5     2030.82     2238.57     93.24 o 
   0   1   5      227.41      237.71      8.26 o 
   1   1   5     1991.88     2027.87    103.51 o 
   2   1   5     1072.73      917.21     39.02 o 
   3   1   5       56.62       63.75      2.76 o 
   4   1   5       45.54       49.28      2.40 o 
   5   1   5       15.46       15.70      1.74 o 
   6   1   5        4.32        4.09      1.39 o 
  -6   2   5       14.98       14.11      2.57 o 
  -5   2   5      130.11      133.57      6.23 o 
  -4   2   5       32.93       39.92      2.78 o 
  -3   2   5      302.08      315.02     11.23 o 
  -1   2   5      859.35      841.60     29.48 o 
   0   2   5       41.85       42.60      1.97 o 
   1   2   5      916.92      905.17     38.27 o 
   3   2   5      270.61      290.37      9.73 o 
   4   2   5       29.88       35.01      2.20 o 
   5   2   5      142.27      152.36      5.45 o 
   6   2   5       16.16       15.00      2.45 o 
  -6   3   5       10.42        9.80      2.27 o 
  -5   3   5       30.15       29.45      2.33 o 
  -4   3   5      556.05      594.27     21.13 o 
  -3   3   5      187.15      179.90      5.19 o 
  -2   3   5      558.30      532.19     33.09 o 
  -1   3   5      315.78      262.57     10.32 o 
   0   3   5      871.13      762.99     29.31 o 
   1   3   5      307.04      260.08     11.57 o 
   2   3   5      572.00      527.17     26.93 o 
   3   3   5      176.22      172.78      6.11 o 
   4   3   5      526.85      570.00     18.32 o 
   5   3   5       26.11       25.66      2.74 o 
   6   3   5       12.28        9.50      2.03 o 
  -5   4   5       49.11       39.19      3.45 o 
  -4   4   5      314.94      337.94     13.10 o 
  -3   4   5      102.77      104.29      3.44 o 
  -2   4   5      134.00      136.17      4.54 o 
  -1   4   5       42.14       31.50      2.50 o 
   0   4   5      134.14      125.79      5.32 o 
   1   4   5       55.95       45.57      4.61 o 
   2   4   5      150.09      149.51      5.92 o 
   3   4   5      100.90      106.57      4.73 o 
   4   4   5      341.70      354.09     13.32 o 
   5   4   5       50.45       37.60      3.29 o 
  -5   5   5       56.88       58.07      4.12 o 
  -4   5   5       45.85       46.07      3.27 o 
  -3   5   5       50.42       51.46      2.57 o 
  -2   5   5      101.69      102.89      3.44 o 
  -1   5   5     1610.00     1663.18     74.88 o 
   0   5   5       39.38       21.18      3.53 o 
   1   5   5     1577.12     1592.42     74.49 o 
   2   5   5       76.39       80.30      3.52 o 
   3   5   5       50.74       52.92      2.91 o 
   4   5   5       45.23       49.19      2.90 o 
   5   5   5       55.31       52.62      3.90 o 
  -5   6   5       19.00       19.61      2.32 o 
  -4   6   5      158.68      171.44      7.50 o 
  -3   6   5      141.27      141.11      5.22 o 
  -2   6   5      196.83      212.39      7.02 o 
  -1   6   5      153.66      155.17      4.99 o 
   0   6   5      984.03     1074.61     49.74 o 
   1   6   5      138.48      143.64      6.12 o 
   2   6   5      207.80      227.58      9.20 o 
   3   6   5      159.07      159.73      6.58 o 
   4   6   5      161.32      169.08      7.33 o 
   5   6   5       16.72       16.09      3.44 o 
  -5   7   5       36.58       33.02      4.07 o 
  -4   7   5        6.73        7.12      1.39 o 
  -3   7   5        5.82        5.80      1.18 o 
  -2   7   5      341.55      341.52     10.92 o 
  -1   7   5      270.06      288.12     10.85 o 
   0   7   5      213.92      215.01      7.92 o 
   1   7   5      298.98      343.12     13.03 o 
   2   7   5      343.12      371.54     14.46 o 
   3   7   5        9.20        7.26      1.10 o 
   4   7   5        8.10        8.69      1.28 o 
   5   7   5       40.51       31.45      2.69 o 
  -4   8   5       63.64       60.42      3.14 o 
  -3   8   5      122.20      130.54      5.60 o 
  -2   8   5       37.14       36.72      2.82 o 
  -1   8   5      198.41      217.58      7.83 o 
   0   8   5      106.60      113.50      4.32 o 
   1   8   5      177.81      187.89     10.81 o 
   2   8   5       29.03       31.43      3.08 o 
   3   8   5      127.03      128.74      6.07 o 
   4   8   5       53.30       51.08      3.77 o 
  -4   9   5       16.13       15.83      1.56 o 
  -3   9   5       81.71       84.60      4.10 o 
  -2   9   5      114.21      121.98      5.70 o 
  -1   9   5      173.90      184.49      6.64 o 
   0   9   5      134.17      145.38      5.33 o 
   1   9   5      179.24      194.47     14.11 o 
   2   9   5      128.95      146.34      6.34 o 
   3   9   5       76.53       79.20      4.24 o 
   4   9   5       20.74       17.79      1.95 o 
  -3  10   5      134.84      144.15      5.84 o 
  -2  10   5       10.73       10.98      1.74 o 
  -1  10   5       48.87       47.81      3.81 o 
   0  10   5        7.16        6.33      1.30 o 
   1  10   5       51.31       48.32      3.91 o 
   2  10   5       14.43       15.10      1.71 o 
   3  10   5      135.02      139.07      6.31 o 
  -3  11   5       89.09       85.75      5.47 o 
  -2  11   5       13.51       19.19      2.22 o 
  -1  11   5       40.82       42.84      3.57 o 
   0  11   5       27.56       26.38      2.28 o 
   1  11   5       39.61       40.08      4.76 o 
   2  11   5       11.57       15.26      2.04 o 
   3  11   5       87.82       80.43      6.65 o 
  -1  12   5       36.49       35.52      2.84 o 
   0  12   5       86.27       63.03      6.17 o 
   1  12   5       41.51       34.37      3.41 o 
   0   0   6     2121.23     2938.03    129.38 o 
   1   0   6     4123.42     4796.84    193.24 o 
   3   0   6     1283.25     1365.58     41.39 o 
   4   0   6        2.47        3.93      1.01 o 
   5   0   6      209.24      225.69      9.20 o 
   6   0   6       11.95       10.05      1.73 o 
  -6   1   6       13.97       15.48      1.80 o 
  -5   1   6       23.26       25.12      2.15 o 
  -4   1   6       34.15       36.46      2.36 o 
  -3   1   6       68.62       81.10      2.66 o 
  -1   1   6      431.64      434.38     24.96 o 
   0   1   6       29.24       35.94      2.49 o 
   1   1   6      517.69      474.31     17.81 o 
   3   1   6       53.73       64.16      2.54 o 
   4   1   6       40.16       42.84      2.31 o 
   5   1   6       21.77       23.53      2.08 o 
   6   1   6       15.94       16.31      1.91 o 
  -6   2   6        0.71        1.19      1.85 o 
  -5   2   6       34.08       40.26      2.85 o 
  -4   2   6      370.44      393.94     12.72 o 
  -3   2   6      280.78      307.27     10.35 o 
  -2   2   6     1078.78      802.52     61.18 o 
  -1   2   6     1086.87      976.86     38.27 o 
   0   2   6        3.89        3.05      0.48 o 
   1   2   6     1129.19     1037.47     44.38 o 
   3   2   6      302.48      317.37      9.09 o 
   4   2   6      350.23      365.97     13.90 o 
   5   2   6       33.39       35.96      2.80 o 
   6   2   6        0.06       -0.96      1.31 o 
  -6   3   6       16.39       17.58      2.75 o 
  -5   3   6        4.67        5.21      1.35 o 
  -4   3   6      234.26      231.68      7.96 o 
  -3   3   6       27.02       28.62      1.59 o 
  -2   3   6      359.46      355.36     11.73 o 
  -1   3   6        4.22        4.26      0.62 o 
   0   3   6     1383.93     1227.45     46.95 o 
   1   3   6        1.09        3.50      0.77 o 
   2   3   6      398.73      392.38     25.77 o 
   3   3   6       18.71       17.71      1.36 o 
   4   3   6      218.04      215.13      8.88 o 
   5   3   6        7.20        6.09      1.61 o 
  -5   4   6       78.54       82.41      5.04 o 
  -4   4   6        9.80       10.22      1.34 o 
  -3   4   6      182.72      180.42      6.13 o 
  -2   4   6      255.66      275.01      8.48 o 
   0   4   6      791.19      771.48     29.81 o 
   1   4   6     1081.59      976.78     75.83 o 
   2   4   6      287.08      302.28     11.24 o 
   3   4   6      187.42      195.40      7.65 o 
   4   4   6        8.77        9.94      1.77 o 
   5   4   6       74.77       71.64      4.75 o 
  -5   5   6       22.37       21.23      2.49 o 
  -4   5   6      199.05      196.84      8.43 o 
  -3   5   6      673.86      673.13     19.71 o 
  -2   5   6      300.74      291.46      9.49 o 
  -1   5   6      537.72      532.84     20.02 o 
   1   5   6      555.52      543.93     25.77 o 
   2   5   6      263.25      253.00     13.69 o 
   3   5   6      649.65      671.09     25.61 o 
   4   5   6      206.29      200.30      8.32 o 
   5   5   6       19.19       19.22      2.21 o 
  -5   6   6        2.13        1.83      1.91 o 
  -4   6   6       51.25       57.65      3.42 o 
  -3   6   6       56.14       54.35      2.85 o 
  -2   6   6      854.48      875.56     25.42 o 
  -1   6   6       91.64       84.13      4.21 o 
   0   6   6       29.61       27.66      1.88 o 
   1   6   6       75.12       71.00      3.91 o 
   2   6   6      837.03      880.90     41.80 o 
   3   6   6       59.29       61.18      3.94 o 
   4   6   6       66.54       72.55      3.58 o 
   5   6   6        2.30        0.89      1.18 o 
  -5   7   6        2.54        0.48      1.85 o 
  -4   7   6       42.94       44.37      2.72 o 
  -3   7   6      329.84      322.76     10.34 o 
  -2   7   6       15.28       15.79      1.53 o 
  -1   7   6       82.63       75.97      3.66 o 
   0   7   6        5.63        9.12      1.29 o 
   1   7   6       77.68       71.57      3.77 o 
   2   7   6       13.61       16.39      1.74 o 
   3   7   6      335.10      334.48     13.41 o 
   4   7   6       39.46       39.19      2.63 o 
   5   7   6        3.61        3.29      1.85 o 
  -4   8   6       60.82       59.65      3.18 o 
  -3   8   6      142.71      154.45      6.43 o 
  -2   8   6      349.58      355.91     12.88 o 
  -1   8   6      122.93      129.46      5.45 o 
   0   8   6      549.44      599.98     20.39 o 
   1   8   6      124.08      126.52      7.21 o 
   2   8   6      336.24      356.33     14.51 o 
   3   8   6      155.58      155.58      6.97 o 
   4   8   6       61.71       57.58      3.92 o 
  -4   9   6        2.79        2.58      1.14 o 
  -3   9   6       72.26       71.60      3.93 o 
  -2   9   6       37.64       41.51      2.97 o 
  -1   9   6       37.34       34.25      2.38 o 
   0   9   6      120.41      147.28      5.42 o 
   1   9   6       35.67       33.84      3.17 o 
   2   9   6       31.14       33.46      2.67 o 
   3   9   6       83.56       80.02      4.06 o 
   4   9   6        3.20        1.53      1.22 o 
  -3  10   6        0.60        1.76      1.25 o 
  -2  10   6       53.60       55.36      3.41 o 
  -1  10   6       14.47       13.39      1.97 o 
   0  10   6      168.65      170.89      8.12 o 
   1  10   6       12.61       13.02      1.98 o 
   2  10   6       45.31       45.71      3.74 o 
   3  10   6        0.95        1.88      1.02 o 
  -2  11   6       55.43       66.69      4.04 o 
  -1  11   6      164.06      163.86      7.74 o 
   0  11   6       24.19       23.16      2.49 o 
   1  11   6      160.13      149.00      8.30 o 
   2  11   6       52.72       56.29      3.94 o 
  -1  12   6        9.81        9.88      1.87 o 
   0  12   6        3.12        1.32      1.76 o 
   1  12   6        9.58        9.92      2.33 o 
   1   0   7      661.66      740.99     50.88 o 
   3   0   7       16.71       34.99      3.83 o 
   4   0   7      162.60      173.87      7.27 o 
   5   0   7        3.32        3.53      1.13 o 
   6   0   7       50.25       44.96      3.08 o 
  -6   1   7        6.85        7.11      2.15 o 
  -5   1   7       20.97       21.75      2.02 o 
  -4   1   7       17.07       18.75      1.57 o 
  -3   1   7      181.49      184.08      5.53 o 
  -2   1   7      300.49      329.02     20.86 o 
  -1   1   7      250.49      196.12      9.74 o 
   0   1   7       90.32       53.68      2.44 o 
   1   1   7      220.19      199.91     12.11 o 
   3   1   7      162.23      167.20      5.34 o 
   4   1   7       20.43       17.58      1.81 o 
   5   1   7       23.09       25.61      2.09 o 
   6   1   7        5.31        3.23      1.67 o 
  -6   2   7       20.91       16.08      2.69 o 
  -5   2   7      191.48      181.44      6.85 o 
  -4   2   7       22.67       23.05      1.77 o 
  -3   2   7      562.20      590.93     17.57 o 
  -2   2   7      799.85      963.09     56.33 o 
  -1   2   7      620.64      493.63     21.89 o 
   0   2   7        7.46        9.71      0.74 o 
   1   2   7      578.36      487.38     22.14 o 
   2   2   7      787.87      816.16     62.64 o 
   3   2   7      497.08      527.59     15.56 o 
   4   2   7       23.90       24.28      2.17 o 
   5   2   7      189.61      193.74      7.78 o 
  -5   3   7       22.87       23.63      2.49 o 
  -4   3   7       18.50       20.61      1.76 o 
  -3   3   7      103.15      111.60      4.05 o 
  -2   3   7      680.41      692.88     20.14 o 
  -1   3   7      169.33      155.25     16.94 o 
   0   3   7     1128.70     1064.59     41.11 o 
   1   3   7      216.05      188.16     14.35 o 
   2   3   7      734.11      734.67     26.78 o 
   3   3   7      119.73      121.99      4.64 o 
   4   3   7       20.11       22.12      2.42 o 
   5   3   7       24.25       25.21      3.83 o 
  -5   4   7        5.73        6.99      1.75 o 
  -4   4   7      270.54      274.49     10.43 o 
  -3   4   7       47.69       50.84      2.26 o 
  -2   4   7      825.08      842.19     23.14 o 
   0   4   7       15.00       35.60      2.92 o 
   1   4   7      144.77      121.00     11.59 o 
   2   4   7      762.09      763.41     26.02 o 
   3   4   7       47.63       53.86      2.86 o 
   4   4   7      249.67      250.74     10.54 o 
   5   4   7        5.81        4.48      1.35 o 
  -5   5   7       12.15       12.17      2.07 o 
  -4   5   7      150.52      150.00      6.92 o 
  -3   5   7       23.77       24.09      1.80 o 
  -2   5   7      837.36      870.36     27.45 o 
  -1   5   7      460.17      516.63     17.51 o 
   0   5   7       58.35       43.91      3.01 o 
   1   5   7      530.86      569.40     24.11 o 
   2   5   7      821.59      854.88     33.19 o 
   3   5   7       24.59       22.15      1.86 o 
   4   5   7      153.53      155.06      6.66 o 
   5   5   7       11.19       10.31      1.63 o 
  -5   6   7       14.34       14.82      2.07 o 
  -4   6   7      141.16      131.75      5.41 o 
  -3   6   7      831.27      868.41     25.47 o 
  -2   6   7       24.26       28.08      1.92 o 
  -1   6   7      288.22      287.06      8.92 o 
   0   6   7        0.70        0.46      0.83 o 
   1   6   7      303.41      294.08     11.60 o 
   2   6   7       20.96       27.26      2.41 o 
   3   6   7      847.35      880.38     28.69 o 
   4   6   7      138.35      131.70      5.85 o 
   5   6   7        9.86        9.43      1.91 o 
  -4   7   7       27.18       25.78      3.05 o 
  -3   7   7      145.74      159.26      5.90 o 
  -2   7   7      100.91      106.85      4.30 o 
  -1   7   7       83.66       81.93      3.22 o 
   0   7   7      192.64      214.08      7.97 o 
   1   7   7       63.73       61.91      3.88 o 
   2   7   7      103.55      112.96      5.25 o 
   3   7   7      148.30      173.67      7.36 o 
   4   7   7       25.17       24.46      2.45 o 
  -4   8   7      137.74      128.63      5.38 o 
  -3   8   7       55.39       52.80      3.66 o 
  -2   8   7      333.78      355.04     13.37 o 
  -1   8   7       56.14       51.59      3.27 o 
   0   8   7      338.29      364.51     12.90 o 
   1   8   7       60.91       60.64      4.06 o 
   2   8   7      358.42      386.06     15.10 o 
   3   8   7       59.08       56.52      3.29 o 
   4   8   7      143.86      138.61      7.28 o 
  -4   9   7        9.48        5.42      2.00 o 
  -3   9   7       58.61       58.91      3.50 o 
  -2   9   7       27.50       25.69      2.48 o 
  -1   9   7      332.50      365.77     13.08 o 
   0   9   7      164.27      182.52      6.46 o 
   1   9   7      332.32      370.28     17.98 o 
   2   9   7       36.42       32.91      2.47 o 
   3   9   7       58.39       56.34      3.30 o 
   4   9   7        7.89        4.60      1.32 o 
  -3  10   7       91.66       90.17      4.01 o 
  -2  10   7       35.11       36.58      2.85 o 
  -1  10   7       28.29       27.78      2.60 o 
   0  10   7        0.57        2.58      1.62 o 
   1  10   7       24.74       23.99      2.66 o 
   2  10   7       38.15       40.23      3.26 o 
   3  10   7       78.22       72.53      3.91 o 
  -2  11   7       14.87       14.77      2.09 o 
  -1  11   7        3.61        7.71      1.88 o 
   0  11   7      150.59      132.74      6.67 o 
   1  11   7        3.99        5.11      1.32 o 
   2  11   7       18.12       16.01      1.90 o 
   1  12   7       10.66        9.62      2.15 o 
   0   0   8      122.60      107.35      6.31 o 
   1   0   8       45.42       43.06      2.12 o 
   2   0   8       49.32       44.12      3.17 o 
   3   0   8      444.05      448.68     14.51 o 
   4   0   8        4.46        2.70      0.99 o 
   5   0   8      220.22      227.08      9.30 o 
  -5   1   8       52.31       60.80      3.43 o 
  -4   1   8       77.93       87.29      4.90 o 
  -3   1   8      167.66      172.83      5.51 o 
  -2   1   8      923.87     1088.48     52.47 o 
  -1   1   8     1589.87     1422.10     75.57 o 
   0   1   8     1676.26     1694.63     57.64 o 
   1   1   8     1560.27     1656.20     64.53 o 
   2   1   8      873.85      933.84     46.04 o 
   3   1   8      171.96      172.56      6.14 o 
   4   1   8       72.95       81.83      4.20 o 
   5   1   8       50.40       57.58      3.34 o 
  -5   2   8       29.87       25.55      2.15 o 
  -4   2   8      528.70      582.38     18.82 o 
  -3   2   8        3.54        4.80      0.79 o 
  -2   2   8      472.77      440.04     13.27 o 
  -1   2   8       41.74       35.76      2.78 o 
   0   2   8      350.43      295.24     11.76 o 
   1   2   8       47.11       30.29      4.55 o 
   2   2   8      411.95      389.56     15.80 o 
   3   2   8        3.88        3.86      0.87 o 
   4   2   8      544.56      587.57     21.80 o 
   5   2   8       29.62       23.94      2.08 o 
  -5   3   8       14.51       16.00      1.74 o 
  -4   3   8       44.79       43.18      2.45 o 
  -3   3   8       38.38       38.94      2.37 o 
  -2   3   8      129.19      123.90      3.74 o 
   0   3   8       18.13        8.52      1.04 o 
   2   3   8       94.75       91.13      3.86 o 
   3   3   8       39.43       42.58      2.39 o 
   4   3   8       41.08       39.27      2.64 o 
   5   3   8       16.38       15.85      1.97 o 
  -5   4   8       82.68       84.31      5.27 o 
  -4   4   8       25.73       29.60      2.54 o 
  -3   4   8      174.09      173.57      4.72 o 
  -2   4   8       26.31       31.45      1.88 o 
  -1   4   8        3.00        3.87      2.00 o 
   1   4   8        1.22        6.70      2.24 o 
   2   4   8       30.43       33.16      2.06 o 
   3   4   8      144.42      144.16      6.75 o 
   4   4   8       25.48       25.49      2.03 o 
   5   4   8       89.42       88.68      5.09 o 
  -5   5   8       37.72       35.97      3.11 o 
  -4   5   8       79.30       77.47      4.45 o 
  -3   5   8      192.55      191.26      6.23 o 
  -2   5   8      175.75      174.79      6.97 o 
  -1   5   8      126.59      131.23      5.61 o 
   0   5   8      319.00      298.79     10.43 o 
   1   5   8      168.93      169.73      6.46 o 
   2   5   8      204.25      207.96      8.09 o 
   3   5   8      171.95      170.55      6.50 o 
   4   5   8       79.08       76.08      3.85 o 
   5   5   8       39.65       32.26      3.08 o 
  -5   6   8       13.93       12.20      1.94 o 
  -4   6   8       37.27       37.25      3.09 o 
  -3   6   8      187.98      183.13      7.52 o 
  -2   6   8       17.20       20.67      1.92 o 
  -1   6   8       18.75       19.53      1.72 o 
   0   6   8      272.89      307.70     12.72 o 
   1   6   8       16.39       17.11      1.74 o 
   2   6   8       22.94       27.26      2.06 o 
   3   6   8      183.41      176.86      7.70 o 
   4   6   8       45.11       43.80      2.67 o 
   5   6   8       13.63       11.88      1.68 o 
  -4   7   8       31.22       28.80      2.24 o 
  -3   7   8       34.26       37.65      2.50 o 
  -2   7   8      130.79      137.40      5.10 o 
  -1   7   8       51.72       56.20      3.04 o 
   0   7   8      421.91      500.27     17.16 o 
   1   7   8       70.13       76.61      3.85 o 
   2   7   8      119.85      131.79      6.10 o 
   3   7   8       33.71       37.40      3.43 o 
   4   7   8       35.60       33.13      2.78 o 
  -4   8   8       38.23       37.98      3.38 o 
  -3   8   8       77.75       82.75      3.82 o 
  -2   8   8      218.49      230.61      7.81 o 
  -1   8   8      225.19      240.69      7.88 o 
   0   8   8        0.19        1.00      1.09 o 
   1   8   8      208.06      231.30     12.09 o 
   2   8   8      212.29      228.74      9.75 o 
   3   8   8       87.50       92.30      4.44 o 
   4   8   8       39.15       42.20      3.13 o 
  -3   9   8       32.80       41.05      3.27 o 
  -2   9   8      147.47      155.73      6.61 o 
  -1   9   8      290.17      321.10     11.86 o 
   0   9   8      221.89      223.40      8.68 o 
   1   9   8      291.20      333.36     16.12 o 
   2   9   8      139.06      148.43      8.31 o 
   3   9   8       29.02       31.33      2.35 o 
  -3  10   8       78.90       78.98      3.87 o 
  -2  10   8        9.94       11.52      1.85 o 
  -1  10   8        5.01        6.69      1.61 o 
   0  10   8      114.61      111.33      5.19 o 
   1  10   8        4.38        4.71      1.43 o 
   2  10   8       12.16       12.28      1.75 o 
   3  10   8       81.35       77.63      4.59 o 
  -2  11   8       32.75       28.75      2.94 o 
  -1  11   8       14.12       15.54      2.71 o 
   0  11   8        2.32        3.19      1.55 o 
   1  11   8       12.92       12.53      1.60 o 
   2  11   8       38.40       36.30      2.74 o 
   1   0   9      714.21      844.86     64.96 o 
   2   0   9      668.24      739.29     23.37 o 
   3   0   9        4.12        5.03      0.80 o 
   4   0   9      530.80      548.19     32.41 o 
   5   0   9        4.27        5.39      1.20 o 
  -5   1   9       31.19       30.25      2.35 o 
  -4   1   9      111.32      121.98      6.92 o 
  -3   1   9      201.44      224.62      7.75 o 
  -2   1   9      479.16      562.87     17.58 o 
  -1   1   9      904.53      726.83     60.83 o 
   0   1   9     1603.87     1565.46     53.34 o 
   1   1   9      895.84      859.05     61.31 o 
   2   1   9      520.49      529.37     20.76 o 
   3   1   9      209.63      222.65      8.76 o 
   4   1   9      108.85      112.23      4.60 o 
   5   1   9       29.11       31.26      2.30 o 
  -5   2   9      106.37      120.93     10.20 o 
  -4   2   9       63.22       59.99      2.75 o 
  -3   2   9      498.02      527.22     15.00 o 
  -2   2   9      124.60      139.44      4.65 o 
   0   2   9     3414.16     2678.08    117.75 o 
   1   2   9      623.88      483.15     38.50 o 
   2   2   9      121.47      122.23      5.03 o 
   3   2   9      490.85      493.54     19.71 o 
   4   2   9       62.15       57.85      2.89 o 
   5   2   9      108.51      112.17      6.32 o 
  -5   3   9       19.89       17.21      2.04 o 
  -4   3   9       59.07       56.97      2.72 o 
  -3   3   9       71.16       72.20      2.90 o 
  -2   3   9        0.63        1.18      0.56 o 
  -1   3   9      578.46      577.06     32.80 o 
   0   3   9        1.24        0.08      0.72 o 
   1   3   9      667.43      673.82     52.16 o 
   2   3   9        0.51        0.98      0.61 o 
   3   3   9       69.06       70.15      3.50 o 
   4   3   9       56.97       55.22      3.10 o 
   5   3   9       20.03       19.65      2.02 o 
  -5   4   9       29.30       27.72      2.83 o 
  -4   4   9      182.12      178.89      7.12 o 
  -3   4   9       62.92       69.61      3.17 o 
  -2   4   9      670.93      687.63     20.36 o 
  -1   4   9       15.60       12.48      1.56 o 
   0   4   9      504.09      602.69     23.31 o 
   1   4   9       15.42       12.75      1.16 o 
   2   4   9      681.08      711.55     26.94 o 
   3   4   9       65.09       67.18      3.46 o 
   4   4   9      196.09      194.53      7.87 o 
   5   4   9       29.32       26.16      2.41 o 
  -5   5   9        1.29        2.09      1.49 o 
  -4   5   9       50.20       46.48      3.48 o 
  -3   5   9      175.80      175.25      5.95 o 
  -2   5   9      112.25      130.44      5.40 o 
  -1   5   9       34.81       38.52      3.37 o 
   0   5   9       34.68       34.14      2.15 o 
   1   5   9       57.49       60.99      6.64 o 
   2   5   9      125.71      140.09      5.96 o 
   3   5   9      160.99      163.34      6.12 o 
   4   5   9       55.42       51.75      2.91 o 
   5   5   9        1.68        2.44      1.12 o 
  -5   6   9       63.56       52.99      5.09 o 
  -4   6   9       70.06       63.70      3.98 o 
  -3   6   9       15.96       16.57      1.70 o 
  -2   6   9       81.41       87.96      4.18 o 
  -1   6   9      245.19      247.83     11.41 o 
   0   6   9       65.52       68.77      3.39 o 
   1   6   9      234.06      236.74     14.16 o 
   2   6   9       84.72       90.56      4.36 o 
   3   6   9       27.52       26.62      2.04 o 
   4   6   9       71.36       59.65      4.08 o 
   5   6   9       62.71       53.23      4.91 o 
  -4   7   9       42.97       40.68      3.09 o 
  -3   7   9      109.31      109.41      4.54 o 
  -2   7   9      304.10      318.90      9.70 o 
  -1   7   9      321.00      331.47     10.13 o 
   0   7   9      513.46      567.28     19.36 o 
   1   7   9      298.97      306.02     16.66 o 
   2   7   9      271.59      272.32     14.76 o 
   3   7   9      122.01      119.00      5.40 o 
   4   7   9       41.34       39.18      3.10 o 
  -4   8   9       18.02       21.55      2.21 o 
  -3   8   9       17.09       18.69      1.78 o 
  -2   8   9      200.38      202.84      6.91 o 
  -1   8   9      182.00      190.05      6.63 o 
   0   8   9      654.38      697.39     20.65 o 
   1   8   9      181.37      195.27     17.21 o 
   2   8   9      178.23      183.68      8.36 o 
   3   8   9       18.05       17.86      1.76 o 
   4   8   9       22.11       23.85      2.25 o 
  -3   9   9        9.08        8.11      1.59 o 
  -2   9   9       99.28      120.22      5.60 o 
  -1   9   9      135.86      144.18      7.28 o 
   0   9   9       91.40       99.75      4.93 o 
   1   9   9      117.58      129.21      7.52 o 
   2   9   9       95.71      122.80      6.85 o 
   3   9   9        7.79        7.48      1.23 o 
  -3  10   9       52.43       47.81      2.88 o 
  -2  10   9       24.39       23.44      2.27 o 
  -1  10   9       43.15       48.75      3.40 o 
   0  10   9       65.28       66.26      4.67 o 
   1  10   9       46.59       49.53      3.64 o 
   2  10   9       24.48       21.96      2.30 o 
   3  10   9       56.89       50.03      8.17 o 
  -2  11   9       14.28       13.79      2.03 o 
  -1  11   9        8.01        6.81      2.00 o 
   0  11   9       24.27       22.50      2.68 o 
   1  11   9       10.17       10.16      1.58 o 
   2  11   9       14.82       14.79      1.74 o 
   0   0  10      842.09      864.31     66.54 o 
   1   0  10       70.02       64.64      6.17 o 
   2   0  10       78.03       79.09      2.78 o 
   3   0  10       88.25       93.98      3.75 o 
   4   0  10        7.90        9.70      1.33 o 
   5   0  10       54.27       61.10      3.40 o 
  -5   1  10       12.51       12.72      1.55 o 
  -4   1  10       12.09       13.12      1.37 o 
  -3   1  10       19.21       16.08      1.36 o 
  -2   1  10       89.13       79.44      2.61 o 
  -1   1  10      210.26      189.34     27.16 o 
   0   1  10     1361.49     1330.70     58.73 o 
   1   1  10      254.29      214.16     16.17 o 
   2   1  10       76.45       61.16      2.43 o 
   3   1  10       16.85       14.46      1.25 o 
   4   1  10       11.03        9.86      1.23 o 
   5   1  10       11.35       11.67      1.46 o 
  -5   2  10       18.62       16.72      1.70 o 
  -4   2  10       38.11       42.29      2.57 o 
  -3   2  10        8.86        8.48      0.99 o 
  -2   2  10      346.41      343.90      9.80 o 
  -1   2  10      387.21      390.95     24.10 o 
   0   2  10      209.54      163.00      7.97 o 
   1   2  10      393.30      365.49     17.74 o 
   2   2  10      397.72      376.91     11.98 o 
   3   2  10        9.97        9.54      1.14 o 
   4   2  10       50.24       54.64      2.86 o 
   5   2  10       18.20       18.60      1.94 o 
  -5   3  10       32.16       31.22      3.44 o 
  -4   3  10       10.17       11.06      1.25 o 
  -3   3  10       14.03       12.30      1.15 o 
  -2   3  10      692.76      709.27     20.73 o 
  -1   3  10       17.42       29.30      2.11 o 
   0   3  10        1.86        1.46      1.16 o 
   1   3  10       27.00       36.18      3.58 o 
   2   3  10      729.12      717.16     23.33 o 
   3   3  10        8.96        9.88      1.82 o 
   4   3  10       11.84       12.97      1.43 o 
   5   3  10       33.67       34.13      2.66 o 
  -5   4  10       26.56       27.75      2.83 o 
  -4   4  10       13.51       12.11      1.65 o 
  -3   4  10      909.51      947.88     27.65 o 
  -2   4  10       55.03       54.59      2.68 o 
  -1   4  10      183.25      183.95      6.91 o 
   0   4  10      667.92      589.88     21.58 o 
   1   4  10      196.32      197.46      8.74 o 
   2   4  10       62.19       60.56      3.04 o 
   3   4  10      911.67      957.13     35.92 o 
   4   4  10       13.42       11.07      1.33 o 
   5   4  10       27.43       27.38      2.37 o 
  -5   5  10       26.09       21.49      2.35 o 
  -4   5  10       31.27       31.28      2.76 o 
  -3   5  10      173.38      185.34      7.22 o 
  -2   5  10      408.60      416.61     14.16 o 
  -1   5  10      221.99      223.43      8.30 o 
   0   5  10      108.67       95.73      4.15 o 
   1   5  10      237.23      241.08     12.73 o 
   2   5  10      404.11      419.76     16.56 o 
   3   5  10      180.08      191.48      9.69 o 
   4   5  10       30.67       27.93      2.13 o 
   5   5  10       27.28       21.83      2.01 o 
  -4   6  10      365.72      359.21     13.70 o 
  -3   6  10       14.54       16.33      1.71 o 
  -2   6  10      586.10      633.26     20.40 o 
  -1   6  10       39.54       40.74      2.63 o 
   0   6  10       96.32       86.87      4.01 o 
   1   6  10       34.36       38.22      2.73 o 
   2   6  10      549.87      599.71     24.02 o 
   3   6  10       13.12       14.17      1.58 o 
   4   6  10      354.83      335.92     17.24 o 
  -4   7  10       16.51       15.11      1.93 o 
  -3   7  10      110.01      114.66      4.54 o 
  -2   7  10      198.64      215.72      7.69 o 
  -1   7  10      994.04     1059.14     34.63 o 
   0   7  10       49.84       39.86      2.62 o 
   1   7  10     1007.22     1056.68     72.67 o 
   2   7  10      190.96      207.93      8.93 o 
   3   7  10      104.76      108.55      5.90 o 
   4   7  10       18.81       12.92      1.74 o 
  -4   8  10       40.71       33.33      2.59 o 
  -3   8  10      110.42      109.29      4.37 o 
  -2   8  10       82.45       90.03      4.08 o 
  -1   8  10        9.54       12.05      1.62 o 
   0   8  10       10.32        9.74      1.43 o 
   1   8  10        9.49        9.67      1.75 o 
   2   8  10       76.69       93.04      5.52 o 
   3   8  10      114.62      106.40      5.03 o 
   4   8  10       40.03       31.76      2.60 o 
  -3   9  10       36.11       39.20      2.68 o 
  -2   9  10        7.11        7.54      1.66 o 
  -1   9  10       17.23       18.90      2.67 o 
   0   9  10        2.82        0.71      1.29 o 
   1   9  10       11.62        9.25      1.94 o 
   2   9  10        5.40        6.33      1.45 o 
   3   9  10       41.13       35.78      4.28 o 
  -3  10  10        1.36       -0.18      2.75 o 
  -2  10  10       49.85       51.34      3.32 o 
  -1  10  10      108.08      111.31      5.26 o 
   0  10  10       20.40       19.09      3.81 o 
   1  10  10      103.07      101.73      5.15 o 
   2  10  10       54.52       55.69      7.30 o 
   3  10  10        1.27        0.54      1.19 o 
  -2  11  10       16.45       10.28      3.77 o 
  -1  11  10        5.58        5.15      1.57 o 
   0  11  10        6.15        4.10      2.39 o 
   1  11  10        4.05        2.81      1.67 o 
   2  11  10       20.54       18.30      2.69 o 
   1   0  11      312.74      354.39     11.75 o 
   2   0  11      335.62      329.24      9.78 o 
   3   0  11        0.97        2.05      0.75 o 
   4   0  11      289.53      309.43     10.61 o 
   5   0  11       69.50       56.11      4.19 o 
  -5   1  11       11.06       13.54      1.77 o 
  -4   1  11       46.32       43.73      2.47 o 
  -3   1  11       30.08       31.60      2.04 o 
  -2   1  11       81.19       85.58      3.29 o 
  -1   1  11      206.01      211.27      7.00 o 
   0   1  11      270.33      273.28     13.09 o 
   1   1  11      182.76      187.70      7.98 o 
   2   1  11      103.32      109.06      3.69 o 
   3   1  11       41.15       44.72      2.16 o 
   4   1  11       45.54       45.10      2.45 o 
   5   1  11       14.01       14.52      1.71 o 
  -5   2  11      117.47      109.89      6.67 o 
  -4   2  11        6.12        5.56      1.10 o 
  -3   2  11      283.02      287.72      8.59 o 
  -2   2  11      124.82      131.69      3.78 o 
  -1   2  11      379.30      411.92     13.89 o 
   0   2  11       51.57       64.85      3.97 o 
   1   2  11      409.37      402.60     15.83 o 
   2   2  11      107.18      105.98      4.31 o 
   3   2  11      265.69      268.37     11.07 o 
   4   2  11        5.85        6.75      1.10 o 
   5   2  11      134.76      124.92      6.37 o 
  -5   3  11       23.24       20.25      3.68 o 
  -4   3  11        2.00        2.26      1.19 o 
  -3   3  11      167.31      167.57      5.77 o 
  -2   3  11      256.55      263.94      8.32 o 
  -1   3  11      515.08      525.83     20.44 o 
   0   3  11      763.47      706.38     26.90 o 
   1   3  11      525.98      483.34     30.92 o 
   2   3  11      286.82      263.86     10.63 o 
   3   3  11      168.12      165.48      7.03 o 
   4   3  11        0.92        0.10      0.82 o 
   5   3  11       23.96       19.34      1.90 o 
  -5   4  11       20.17       20.57      3.35 o 
  -4   4  11       30.45       30.12      2.34 o 
  -3   4  11      495.18      509.81     15.17 o 
  -2   4  11      300.39      306.57      8.97 o 
  -1   4  11       64.50       55.93      2.89 o 
   0   4  11       28.39       26.22      4.10 o 
   1   4  11       59.96       48.22      5.09 o 
   2   4  11      257.47      246.40     11.15 o 
   3   4  11      485.53      491.58     16.66 o 
   4   4  11       31.44       30.61      2.19 o 
   5   4  11       21.17       18.35      3.50 o 
  -5   5  11        6.67        5.20      2.27 o 
  -4   5  11        4.79        3.53      1.55 o 
  -3   5  11      105.79      113.71      4.91 o 
  -2   5  11      739.16      773.72     24.30 o 
  -1   5  11      378.27      381.73     17.71 o 
   0   5  11     1006.91      978.47     45.39 o 
   1   5  11      371.19      364.57     31.26 o 
   2   5  11      705.76      718.44     28.83 o 
   3   5  11      107.63      104.98      6.93 o 
   4   5  11        6.44        4.97      1.91 o 
   5   5  11        8.18        5.38      1.49 o 
  -4   6  11       28.89       30.58      2.60 o 
  -3   6  11       19.54       20.80      1.83 o 
  -2   6  11      645.45      680.61     22.02 o 
  -1   6  11      369.88      373.25     12.74 o 
   0   6  11       11.01        9.94      1.36 o 
   1   6  11      344.86      358.49     17.61 o 
   2   6  11      640.05      654.05     25.96 o 
   3   6  11       17.96       16.93      1.68 o 
   4   6  11       27.80       27.40      4.51 o 
  -4   7  11       80.51       73.90      4.10 o 
  -3   7  11      268.30      259.02      8.21 o 
  -2   7  11       24.51       24.76      2.13 o 
  -1   7  11        6.43        5.80      1.18 o 
   0   7  11      234.23      209.65      8.11 o 
   1   7  11        2.79        2.92      1.22 o 
   2   7  11       30.83       32.68      2.85 o 
   3   7  11      247.49      228.88     10.02 o 
   4   7  11       80.46       73.28      4.44 o 
  -3   8  11       17.55       18.80      1.72 o 
  -2   8  11      101.70      108.83      4.66 o 
  -1   8  11       23.40       23.81      1.90 o 
   0   8  11       18.63       16.49      1.92 o 
   1   8  11       20.39       22.06      2.42 o 
   2   8  11      118.39      123.44      6.54 o 
   3   8  11       19.16       15.90      1.59 o 
   4   8  11       34.90       31.58      3.41 o 
  -3   9  11        0.61        0.05      1.22 o 
  -2   9  11       16.37       18.05      2.14 o 
  -1   9  11       13.58       14.14      2.49 o 
   0   9  11       27.41       25.64      5.13 o 
   1   9  11       17.90       18.11      2.27 o 
   2   9  11       21.53       22.68      2.25 o 
   3   9  11        0.60        1.06      0.99 o 
  -2  10  11       17.64       17.28      1.96 o 
  -1  10  11       61.52       61.31      5.29 o 
   0  10  11       16.36       15.21      2.58 o 
   1  10  11       62.13       61.31      3.52 o 
   2  10  11       18.37       17.96      1.92 o 
  -1  11  11       53.56       55.53     14.87 o 
   0  11  11        0.36       -0.80      1.88 o 
   1  11  11       55.31       49.15      4.61 o 
   0   0  12     1864.43     2107.78     96.18 o 
   1   0  12        0.83        0.45      0.55 o 
   2   0  12      103.37      102.06      3.48 o 
   3   0  12      410.87      441.46     14.62 o 
   4   0  12        0.64        2.54      1.00 o 
   5   0  12       44.63       37.85      2.43 o 
  -5   1  12       48.71       40.09      3.38 o 
  -4   1  12       38.15       38.52      2.38 o 
  -3   1  12       75.18       88.13      3.81 o 
  -2   1  12       64.94       66.07      2.74 o 
  -1   1  12      236.69      263.56      9.37 o 
   0   1  12       27.94       23.39      1.82 o 
   1   1  12      260.59      288.89      9.59 o 
   2   1  12       82.82       83.71      3.03 o 
   3   1  12       83.71       98.35      3.86 o 
   4   1  12       43.61       46.89      2.46 o 
   5   1  12       49.80       46.08      3.04 o 
  -5   2  12       26.90       24.94      2.65 o 
  -4   2  12      222.18      231.91      8.16 o 
  -3   2  12       41.25       45.56      2.34 o 
  -2   2  12      248.70      264.86      8.04 o 
  -1   2  12      642.59      674.61     19.54 o 
   0   2  12        1.15        2.11      0.76 o 
   1   2  12      615.15      659.29     25.61 o 
   2   2  12      229.75      247.58      8.72 o 
   3   2  12       47.88       55.04      2.82 o 
   4   2  12      209.69      221.77     10.56 o 
   5   2  12       27.57       28.45      2.28 o 
  -5   3  12        9.97       12.55      2.87 o 
  -4   3  12       27.78       26.46      2.56 o 
  -3   3  12      277.72      282.76      8.70 o 
  -2   3  12       62.43       59.29      2.88 o 
  -1   3  12     1069.41     1196.30     34.20 o 
   0   3  12      922.18      946.62     31.19 o 
   1   3  12     1077.97     1168.64     54.41 o 
   2   3  12       80.84       78.92      3.43 o 
   3   3  12      255.46      258.25      9.25 o 
   4   3  12       34.22       32.12      2.18 o 
   5   3  12        8.97        9.38      1.37 o 
  -5   4  12       58.95       60.47      5.39 o 
  -4   4  12       12.78       13.57      1.71 o 
  -3   4  12       31.22       32.16      2.10 o 
  -2   4  12       96.54       95.98      3.91 o 
  -1   4  12      119.52      121.24      5.83 o 
   0   4  12      766.70      788.47     30.13 o 
   1   4  12      106.75      103.64      6.02 o 
   2   4  12      111.60      102.16      4.59 o 
   3   4  12       18.27       16.92      1.59 o 
   4   4  12       13.05       12.45      1.39 o 
   5   4  12       52.71       51.59      4.61 o 
  -4   5  12       56.65       54.23      3.59 o 
  -3   5  12       29.94       32.93      2.57 o 
  -2   5  12       44.41       45.61      2.89 o 
  -1   5  12      331.66      340.36     13.02 o 
   0   5  12      606.62      570.88     22.23 o 
   1   5  12      343.21      321.94     25.41 o 
   2   5  12       32.64       33.04      3.88 o 
   3   5  12       30.06       30.22      2.14 o 
   4   5  12       48.91       49.18      3.51 o 
  -4   6  12       60.57       66.11      4.02 o 
  -3   6  12      130.20      136.33      5.72 o 
  -2   6  12        1.16        1.46      1.27 o 
  -1   6  12      328.34      341.03     18.28 o 
   0   6  12       25.92       24.16      2.22 o 
   1   6  12      333.74      347.01     16.62 o 
   2   6  12        4.05        4.56      1.49 o 
   3   6  12      139.75      131.56      5.92 o 
   4   6  12       73.00       77.38      4.44 o 
  -4   7  12       26.30       23.35      2.23 o 
  -3   7  12      149.04      135.20      5.08 o 
  -2   7  12        0.82        1.62      1.18 o 
  -1   7  12       31.65       28.10      2.18 o 
   0   7  12        5.48        3.06      1.50 o 
   1   7  12       29.74       23.47      2.43 o 
   2   7  12        0.10       -1.53      1.67 o 
   3   7  12      155.52      132.38      5.88 o 
   4   7  12       21.71       22.23      2.05 o 
  -3   8  12        2.86        5.56      1.25 o 
  -2   8  12        0.41        0.74      1.14 o 
  -1   8  12       35.48       32.19      2.14 o 
   0   8  12       36.15       27.64      2.81 o 
   1   8  12       36.99       29.39      3.20 o 
   2   8  12        0.05        1.02      1.08 o 
   3   8  12        5.52        3.95      1.13 o 
  -3   9  12       36.50       33.79      2.82 o 
  -2   9  12       22.25       19.69      1.83 o 
  -1   9  12      104.62      102.52      9.07 o 
   0   9  12       63.97       55.85      5.86 o 
   1   9  12       99.48       97.00      5.66 o 
   2   9  12       17.54       15.34      1.86 o 
   3   9  12       38.91       37.46      2.56 o 
  -2  10  12       28.70       28.56      2.24 o 
  -1  10  12       21.01       17.22      2.86 o 
   0  10  12       43.55       42.57      3.00 o 
   1  10  12       24.63       20.05      3.59 o 
   2  10  12       25.71       26.00      2.24 o 
   1   0  13      583.42      569.85     16.68 o 
   2   0  13       39.70       37.54      1.76 o 
   3   0  13      112.23      121.74      4.27 o 
   4   0  13        6.09        4.61      0.93 o 
   5   0  13       33.11       26.14      3.47 o 
  -5   1  13       28.63       24.56      2.61 o 
  -4   1  13      162.95      165.39      6.10 o 
  -3   1  13       58.04       56.42      2.42 o 
  -2   1  13      164.25      179.20      6.96 o 
  -1   1  13       65.00       60.12      2.26 o 
   0   1  13      326.70      335.57     13.20 o 
   1   1  13       45.14       41.55      2.23 o 
   2   1  13      200.78      208.31      6.84 o 
   3   1  13       45.75       47.47      2.43 o 
   4   1  13      156.24      157.79      6.88 o 
   5   1  13       32.87       28.80      2.33 o 
  -5   2  13        7.13        4.88      1.61 o 
  -4   2  13       20.20       17.67      1.93 o 
  -3   2  13      373.86      389.00     12.72 o 
  -2   2  13      658.99      688.59     20.71 o 
  -1   2  13      101.61      105.92      3.66 o 
   0   2  13     1102.87     1215.22     39.63 o 
   1   2  13       89.12       91.23      4.49 o 
   2   2  13      685.86      752.69     27.48 o 
   3   2  13      336.71      349.09     13.04 o 
   4   2  13       18.70       16.52      1.57 o 
   5   2  13        3.78        3.41      1.01 o 
  -5   3  13       47.16       47.87      5.15 o 
  -4   3  13       57.01       55.94      3.52 o 
  -3   3  13      215.70      218.65      8.82 o 
  -2   3  13      173.77      175.64      5.88 o 
  -1   3  13      357.01      350.97     12.03 o 
   0   3  13      438.90      451.98     15.42 o 
   1   3  13      368.91      358.70     21.04 o 
   2   3  13      167.43      168.32      7.15 o 
   3   3  13      204.44      214.23      8.32 o 
   4   3  13       48.17       45.95      2.72 o 
   5   3  13       47.42       49.91      4.43 o 
  -4   4  13      108.16      103.30      5.42 o 
  -3   4  13      157.92      150.47      5.51 o 
  -2   4  13       72.71       76.60      3.93 o 
  -1   4  13      144.87      147.06      5.59 o 
   0   4  13       10.88       23.05      3.64 o 
   1   4  13      148.17      135.91     13.51 o 
   2   4  13       89.21       88.86      4.26 o 
   3   4  13      159.85      154.25      6.52 o 
   4   4  13      110.24      116.41      6.21 o 
  -4   5  13       10.68        9.21      1.73 o 
  -3   5  13       15.01       18.55      1.99 o 
  -2   5  13      251.78      256.02      8.99 o 
  -1   5  13      199.12      201.68     10.12 o 
   0   5  13       16.65       23.92      2.66 o 
   1   5  13      195.79      175.88      9.65 o 
   2   5  13      247.19      230.13      9.85 o 
   3   5  13       15.50       19.56      1.58 o 
   4   5  13        6.65        7.15      1.35 o 
  -4   6  13        8.51        7.11      1.62 o 
  -3   6  13      311.77      313.91     11.26 o 
  -2   6  13       39.62       45.10      2.67 o 
  -1   6  13       98.26      113.67      4.68 o 
   0   6  13      317.48      319.01     16.67 o 
   1   6  13      107.34      107.67      6.41 o 
   2   6  13       28.31       28.69      3.02 o 
   3   6  13      337.29      325.44     12.81 o 
   4   6  13        9.51        7.93      1.31 o 
  -4   7  13       69.68       61.75      6.11 o 
  -3   7  13      107.30      115.14      5.21 o 
  -2   7  13       73.88       72.64      3.42 o 
  -1   7  13       26.69       32.50      2.49 o 
   0   7  13       24.93       22.78      2.46 o 
   1   7  13       32.00       30.71      2.73 o 
   2   7  13       62.16       59.25      4.15 o 
   3   7  13      120.94      130.00      6.48 o 
   4   7  13       76.84       76.68      5.87 o 
  -3   8  13        8.42        7.52      1.48 o 
  -2   8  13      209.35      211.47      7.05 o 
  -1   8  13      229.34      236.22     16.97 o 
   0   8  13      103.55       93.79     10.44 o 
   1   8  13      209.43      200.11     10.86 o 
   2   8  13      197.91      189.45     10.18 o 
   3   8  13        8.41        7.94      1.22 o 
  -2   9  13       40.44       41.61      2.54 o 
  -1   9  13       84.06       81.64      5.43 o 
   0   9  13        3.37        4.20      1.30 o 
   1   9  13       82.49       76.35      4.68 o 
   2   9  13       46.19       54.88      8.74 o 
  -2  10  13       18.01       15.42      3.53 o 
  -1  10  13       46.75       45.46      2.92 o 
   0  10  13        0.40        1.27      1.13 o 
   1  10  13       44.57       48.75      3.46 o 
   2  10  13       15.12       17.28      2.27 o 
   0   0  14       81.00       67.16      4.33 o 
   1   0  14      410.02      443.54     13.20 o 
   2   0  14       32.01       27.88      1.81 o 
   3   0  14       74.29       77.32      3.06 o 
   4   0  14        0.78        1.19      0.75 o 
   5   0  14        0.11        0.54      1.49 o 
  -5   1  14        4.24        6.09      1.97 o 
  -4   1  14      225.73      217.55      8.67 o 
  -3   1  14       69.65       74.54      3.59 o 
  -2   1  14      209.47      227.85      8.01 o 
  -1   1  14      281.55      285.81      8.63 o 
   0   1  14      375.61      391.05     13.34 o 
   1   1  14      266.06      274.15      9.74 o 
   2   1  14      198.10      220.25      9.14 o 
   3   1  14       77.49       80.14      3.33 o 
   4   1  14      200.83      189.83      8.25 o 
   5   1  14        4.61        5.62      1.73 o 
  -4   2  14        8.02        5.69      1.41 o 
  -3   2  14      129.54      139.27      5.51 o 
  -2   2  14      301.73      299.80     10.38 o 
  -1   2  14      264.33      274.89      8.89 o 
   0   2  14      355.69      351.32     12.11 o 
   1   2  14      285.26      305.87     11.61 o 
   2   2  14      281.40      292.22     11.78 o 
   3   2  14      121.89      130.95      5.00 o 
   4   2  14        4.64        2.64      1.25 o 
   5   2  14       17.18       14.77      2.27 o 
  -4   3  14       27.77       25.98      2.37 o 
  -3   3  14      181.25      182.17      7.35 o 
  -2   3  14      292.71      328.81     10.21 o 
  -1   3  14       33.09       41.00      2.49 o 
   0   3  14      263.71      290.72     10.29 o 
   1   3  14       34.96       43.08      2.59 o 
   2   3  14      275.47      326.74     12.97 o 
   3   3  14      197.41      208.03      8.15 o 
   4   3  14       25.32       25.79      1.84 o 
  -4   4  14       43.15       43.11      3.86 o 
  -3   4  14       46.82       46.15      3.14 o 
  -2   4  14      355.38      364.53     12.29 o 
  -1   4  14        2.10        0.94      0.93 o 
   0   4  14      122.57      122.88      5.06 o 
   1   4  14        1.19        0.41      0.85 o 
   2   4  14      342.06      347.90     14.03 o 
   3   4  14       52.49       56.42      2.90 o 
   4   4  14       40.74       40.65      2.98 o 
  -4   5  14       58.00       55.76      5.23 o 
  -3   5  14      156.30      154.92      6.19 o 
  -2   5  14      112.66      118.80      5.53 o 
  -1   5  14       33.10       32.99      2.33 o 
   0   5  14       82.89       76.12      4.04 o 
   1   5  14       33.22       30.25      3.21 o 
   2   5  14      133.52      146.27      7.10 o 
   3   5  14      152.92      152.28      6.54 o 
   4   5  14       61.35       64.06      3.75 o 
  -4   6  14        6.21        8.10      1.92 o 
  -3   6  14       46.67       45.93      2.91 o 
  -2   6  14        0.65       -0.77      1.04 o 
  -1   6  14      102.78      112.77      4.13 o 
   0   6  14        2.93        2.61      2.71 o 
   1   6  14       81.48       78.55     10.84 o 
   2   6  14        1.12        3.22      1.07 o 
   3   6  14       44.03       40.84      2.47 o 
   4   6  14        5.72        6.21      1.73 o 
  -3   7  14      115.42      119.92      4.97 o 
  -2   7  14      179.47      181.54      6.57 o 
  -1   7  14      244.26      248.77      8.10 o 
   0   7  14       50.95       55.20      6.79 o 
   1   7  14      241.71      245.17     15.07 o 
   2   7  14      191.33      200.73      9.60 o 
   3   7  14      108.26      109.07      5.97 o 
  -3   8  14       21.04       22.76      1.92 o 
  -2   8  14      175.91      177.81      6.38 o 
  -1   8  14       53.82       52.54      3.91 o 
   0   8  14       38.65       50.36      2.94 o 
   1   8  14       53.92       54.67      3.66 o 
   2   8  14      183.68      197.21     11.60 o 
   3   8  14       16.85       17.16      1.64 o 
  -2   9  14       25.10       23.70      1.83 o 
  -1   9  14        5.85        9.09      1.44 o 
   0   9  14        7.39        7.71      1.27 o 
   1   9  14        5.16        6.35      1.39 o 
   2   9  14       24.22       28.67      4.28 o 
  -1  10  14       32.14       28.53      4.73 o 
   0  10  14        4.67        3.69      2.33 o 
   1  10  14       35.99       35.83      3.29 o 
   1   0  15      615.74      613.96     18.02 o 
   2   0  15       43.67       41.10      2.65 o 
   3   0  15      115.06      108.35      4.49 o 
   4   0  15        1.68        4.22      1.39 o 
  -4   1  15       50.03       50.50      3.21 o 
  -3   1  15      571.81      574.13     18.60 o 
  -2   1  15       86.18       86.73      3.84 o 
  -1   1  15      464.05      471.81     14.34 o 
   0   1  15      172.46      162.30      6.14 o 
   1   1  15      462.99      495.23     18.79 o 
   2   1  15       91.99       92.38      4.29 o 
   3   1  15      527.13      538.15     21.80 o 
   4   1  15       49.50       51.67      3.63 o 
  -4   2  15        4.40        5.28      1.61 o 
  -3   2  15       22.66       21.16      1.88 o 
  -2   2  15      248.69      237.91      9.43 o 
  -1   2  15       97.65      103.45      3.97 o 
   0   2  15      299.79      320.74     11.22 o 
   1   2  15      102.47      118.15      5.18 o 
   2   2  15      296.11      300.37     10.87 o 
   3   2  15       21.35       20.43      1.45 o 
   4   2  15        5.13        3.97      1.19 o 
  -4   3  15       62.56       73.43      5.04 o 
  -3   3  15      244.88      237.97      8.52 o 
  -2   3  15      183.30      182.96      7.77 o 
  -1   3  15       11.83       12.11      1.41 o 
   0   3  15       35.31       41.30      2.45 o 
   1   3  15        9.53        9.28      1.28 o 
   2   3  15      195.39      201.48      7.94 o 
   3   3  15      217.14      221.03      9.38 o 
   4   3  15       68.06       76.07      4.53 o 
  -4   4  15       78.43       81.34      6.29 o 
  -3   4  15      149.98      151.82      6.27 o 
  -2   4  15       50.43       54.50      3.63 o 
  -1   4  15      421.77      453.03     15.19 o 
   0   4  15        5.75        5.20      1.25 o 
   1   4  15      406.02      443.06     17.74 o 
   2   4  15       46.23       53.46      3.44 o 
   3   4  15      164.68      168.13      6.84 o 
   4   4  15       75.61       75.93      4.53 o 
  -4   5  15        1.15        4.51      1.68 o 
  -3   5  15       51.05       47.89      3.15 o 
  -2   5  15       11.70       12.03      2.12 o 
  -1   5  15       55.31       69.58      3.15 o 
   0   5  15      106.30      106.65      5.57 o 
   1   5  15       52.38       67.86      3.73 o 
   2   5  15       15.40       17.81      2.42 o 
   3   5  15       63.68       62.38      3.00 o 
   4   5  15        0.84        1.22      0.99 o 
  -3   6  15       50.94       53.06      3.06 o 
  -2   6  15       55.99       62.80      3.62 o 
  -1   6  15      117.82      121.23      4.59 o 
   0   6  15      407.40      432.09     28.41 o 
   1   6  15      114.31      118.11      6.46 o 
   2   6  15       54.26       59.22      3.89 o 
   3   6  15       44.20       44.50      3.14 o 
  -3   7  15       53.22       51.59      2.99 o 
  -2   7  15       27.17       30.39      2.09 o 
  -1   7  15      154.67      150.78      5.56 o 
   0   7  15      143.56      154.57     10.44 o 
   1   7  15      158.98      171.55     12.15 o 
   2   7  15       23.88       27.17      2.36 o 
   3   7  15       56.19       56.31      3.35 o 
  -3   8  15        6.90        6.27      3.05 o 
  -2   8  15       19.95       17.29      1.64 o 
  -1   8  15       74.93       82.86      4.60 o 
   0   8  15       53.31       52.45      2.91 o 
   1   8  15       83.46       93.65      5.16 o 
   2   8  15       22.03       21.51      1.86 o 
   3   8  15        7.61        9.74      2.03 o 
  -2   9  15       45.89       40.26      3.82 o 
  -1   9  15        6.53        6.21      1.29 o 
   0   9  15       44.62       41.81      2.42 o 
   1   9  15        8.66       10.44      1.28 o 
   2   9  15       49.57       58.53      4.25 o 
   0   0  16       86.96       81.50      5.25 o 
   1   0  16       20.59       23.41      1.60 o 
   2   0  16     1318.07     1300.23     49.88 o 
   3   0  16       12.55       13.55      1.64 o 
   4   0  16       13.93       13.26      1.85 o 
  -4   1  16       58.14       60.46      3.51 o 
  -3   1  16      126.08      134.02      5.35 o 
  -2   1  16       56.08       53.32      2.68 o 
  -1   1  16      285.95      289.34      9.11 o 
   0   1  16       58.05       60.90      3.06 o 
   1   1  16      294.60      304.39     11.96 o 
   2   1  16       45.57       41.89      2.75 o 
   3   1  16      124.84      130.51      6.02 o 
   4   1  16       60.09       63.78      4.10 o 
  -4   2  16       40.53       37.70      2.74 o 
  -3   2  16       19.42       18.47      1.78 o 
  -2   2  16      707.24      708.52     30.70 o 
  -1   2  16      306.17      297.52     10.88 o 
   0   2  16       23.75       24.86      1.94 o 
   1   2  16      341.53      342.53     12.95 o 
   2   2  16      721.53      751.45     28.03 o 
   3   2  16       23.53       22.44      1.84 o 
   4   2  16       44.52       42.23      3.09 o 
  -4   3  16      135.39      132.07      6.93 o 
  -3   3  16       47.86       56.61      3.98 o 
  -2   3  16       28.18       37.26      2.95 o 
  -1   3  16      207.74      216.59      7.72 o 
   0   3  16       31.61       30.19      2.47 o 
   1   3  16      188.84      199.86      8.85 o 
   2   3  16       24.83       26.58      2.47 o 
   3   3  16       36.51       37.36      2.51 o 
   4   3  16      121.69      116.29      7.68 o 
  -4   4  16       42.41       42.71      3.54 o 
  -3   4  16        4.23        4.25      2.00 o 
  -2   4  16       22.02       23.47      2.16 o 
  -1   4  16       98.18       99.37      3.84 o 
   0   4  16      557.73      626.29     24.61 o 
   1   4  16       96.30       95.69      4.97 o 
   2   4  16       32.32       31.71      2.51 o 
   3   4  16        3.44        3.21      0.91 o 
   4   4  16       43.83       40.25      2.94 o 
  -4   5  16        2.43        7.71      2.27 o 
  -3   5  16       86.28       90.24      4.12 o 
  -2   5  16       13.18       14.05      1.70 o 
  -1   5  16       26.09       24.07      1.82 o 
   0   5  16       91.39       87.95      8.81 o 
   1   5  16       31.85       32.79      2.93 o 
   2   5  16       10.30       11.87      1.57 o 
   3   5  16       85.50       89.34      7.94 o 
   4   5  16        3.85        6.09      1.79 o 
  -3   6  16       32.99       28.03      2.13 o 
  -2   6  16       90.89       85.34      4.18 o 
  -1   6  16      226.10      233.24      7.59 o 
   0   6  16       40.06       38.23      2.75 o 
   1   6  16      210.85      231.47     11.47 o 
   2   6  16       86.86       93.63      5.04 o 
   3   6  16       35.82       33.03      2.43 o 
  -3   7  16       67.31       66.27      3.77 o 
  -2   7  16       67.19       70.06      3.64 o 
  -1   7  16       18.77       16.36      1.90 o 
   0   7  16       45.38       43.53      2.92 o 
   1   7  16       22.57       21.28      2.30 o 
   2   7  16       69.32       74.24      4.37 o 
   3   7  16       75.19       67.50      4.88 o 
  -2   8  16       51.94       52.22      2.83 o 
  -1   8  16        1.92        1.42      1.27 o 
   0   8  16       21.72       23.61      1.82 o 
   1   8  16        1.74        4.84      1.11 o 
   2   8  16       43.19       42.60      2.98 o 
  -1   9  16        4.55        0.37      1.66 o 
   0   9  16       13.07       13.07      1.44 o 
   1   9  16        5.45        5.01      1.17 o 
   1   0  17      417.19      412.35     16.45 o 
   2   0  17      103.22      104.91      5.04 o 
   3   0  17       93.83       92.61      4.66 o 
   4   0  17       18.75       14.08      1.91 o 
  -4   1  17       52.40       45.93      3.69 o 
  -3   1  17      102.28      109.82      4.71 o 
  -2   1  17      187.16      197.34      7.21 o 
  -1   1  17      310.25      335.55     11.56 o 
   0   1  17        3.79        5.37      1.47 o 
   1   1  17      329.31      343.08     13.74 o 
   2   1  17      182.11      191.33      8.30 o 
   3   1  17      111.64      121.14      5.43 o 
   4   1  17       62.92       56.02      3.70 o 
  -4   2  17       62.77       53.62      3.84 o 
  -3   2  17       47.31       48.41      2.83 o 
  -2   2  17      318.96      309.31     10.74 o 
  -1   2  17       63.12       70.53      3.45 o 
   0   2  17      520.58      591.57     28.25 o 
   1   2  17       62.98       74.77      3.95 o 
   2   2  17      307.01      305.28     12.35 o 
   3   2  17       47.48       50.07      3.20 o 
   4   2  17       59.11       44.51      3.34 o 
  -4   3  17       94.12       82.11      4.95 o 
  -3   3  17      118.01      118.59      5.97 o 
  -2   3  17        4.52        7.75      1.51 o 
  -1   3  17      278.94      264.23      8.48 o 
   0   3  17       76.71       76.29      5.09 o 
   1   3  17      291.47      279.33     11.21 o 
   2   3  17        3.08        3.94      1.22 o 
   3   3  17      135.37      130.56      5.66 o 
   4   3  17       83.31       75.84      4.58 o 
  -3   4  17       10.28        7.48      1.65 o 
  -2   4  17        7.46        7.28      1.41 o 
  -1   4  17       30.29       29.59      2.03 o 
   0   4  17       33.94       35.40      3.19 o 
   1   4  17       35.15       34.66      2.52 o 
   2   4  17        7.30        6.56      1.28 o 
   3   4  17        6.00        5.89      1.29 o 
  -3   5  17       94.78       96.01      4.81 o 
  -2   5  17       49.56       50.53      3.08 o 
  -1   5  17       25.42       22.90      1.74 o 
   0   5  17       28.32       32.56      2.62 o 
   1   5  17       21.79       19.28      2.07 o 
   2   5  17       55.95       58.04      3.64 o 
   3   5  17       90.71       90.99      5.19 o 
  -3   6  17        4.29        2.75      1.34 o 
  -2   6  17       38.60       42.66      3.26 o 
  -1   6  17        0.89        1.25      1.20 o 
   0   6  17        3.60        5.29      1.30 o 
   1   6  17        0.88        1.05      1.02 o 
   2   6  17       45.19       48.71      3.56 o 
   3   6  17        3.86        1.17      0.97 o 
  -2   7  17       20.92       18.32      1.81 o 
  -1   7  17       11.47       11.96      1.77 o 
   0   7  17        9.21        9.98      1.41 o 
   1   7  17        9.28       10.94      2.03 o 
   2   7  17       24.86       24.60      3.05 o 
  -2   8  17       11.13       12.85      3.23 o 
  -1   8  17       59.36       58.95      3.06 o 
   0   8  17       19.45       19.39      1.63 o 
   1   8  17       56.88       63.03      5.33 o 
   2   8  17       11.71       10.88      1.97 o 
   0   0  18       72.60       75.44      7.18 o 
   1   0  18       98.72       96.73      4.93 o 
   2   0  18       68.17       70.88      3.87 o 
   3   0  18        0.58        0.54      1.08 o 
   4   0  18        4.95        5.30      1.40 o 
  -4   1  18       70.05       64.26      6.59 o 
  -3   1  18        1.78        4.57      1.65 o 
  -2   1  18       96.70       96.54      4.77 o 
  -1   1  18      421.31      424.20     14.11 o 
   0   1  18       83.68       87.32      4.49 o 
   1   1  18      421.05      413.08     16.74 o 
   2   1  18       96.52       98.80      4.71 o 
   3   1  18        0.10       -0.75      0.97 o 
   4   1  18       82.10       83.82      6.59 o 
  -4   2  18       71.17       54.69      5.87 o 
  -3   2  18       66.27       67.55      3.84 o 
  -2   2  18       53.80       50.59      3.67 o 
  -1   2  18      209.82      206.11      7.37 o 
   0   2  18      405.56      381.24     14.82 o 
   1   2  18      188.61      189.08      8.54 o 
   2   2  18       54.64       53.64      5.00 o 
   3   2  18       68.01       66.14      3.53 o 
   4   2  18       72.05       62.00      5.51 o 
  -3   3  18      124.08      116.15      5.35 o 
  -2   3  18       75.54       74.00      4.38 o 
  -1   3  18        1.63        0.15      1.02 o 
   0   3  18       78.71       72.50      4.00 o 
   1   3  18        0.95        0.97      0.96 o 
   2   3  18       90.35       95.50      5.19 o 
   3   3  18      119.81      107.66      5.95 o 
  -3   4  18        6.32        4.64      1.44 o 
  -2   4  18       56.08       54.94      3.81 o 
  -1   4  18       14.97       14.08      1.43 o 
   0   4  18      475.95      463.68     17.85 o 
   1   4  18       14.04       14.68      1.85 o 
   2   4  18       70.05       69.66      4.10 o 
   3   4  18        7.26        7.06      1.43 o 
  -3   5  18       25.99       25.62      2.19 o 
  -2   5  18      104.23       97.59      6.06 o 
  -1   5  18       14.65       12.51      1.41 o 
   0   5  18       21.91       20.96      2.08 o 
   1   5  18       17.96       18.77      2.03 o 
   2   5  18       98.80       89.85      5.29 o 
   3   5  18       20.42       22.04      2.03 o 
  -2   6  18       18.39       17.86      1.70 o 
  -1   6  18       92.46       95.87      4.32 o 
   0   6  18      143.07      128.55      5.86 o 
   1   6  18       97.80      103.68      9.86 o 
   2   6  18       17.29       15.68      1.82 o 
  -2   7  18        7.46        7.31      1.48 o 
  -1   7  18       56.70       52.62      2.94 o 
   0   7  18        7.27        6.66      1.17 o 
   1   7  18       54.60       54.94      3.50 o 
   2   7  18        8.32        7.00      1.33 o 
  -1   8  18        2.61        5.51      1.62 o 
   0   8  18       96.65       88.93      4.04 o 
   1   8  18        2.62        4.98      1.15 o 
   1   0  19       40.16       39.83      2.96 o 
   2   0  19       86.63       82.19      5.35 o 
   3   0  19        6.56        6.50      1.26 o 
  -3   1  19       19.08       23.68      2.65 o 
  -2   1  19       33.76       37.19      3.55 o 
  -1   1  19      126.60      117.41      4.71 o 
   0   1  19       44.04       43.66      2.99 o 
   1   1  19      116.36      104.91      7.35 o 
   2   1  19       39.99       45.82      3.70 o 
   3   1  19       18.34       21.87      1.95 o 
  -3   2  19       93.03       92.09      4.40 o 
  -2   2  19      117.77      117.93      5.61 o 
  -1   2  19      112.38      107.25      4.58 o 
   0   2  19        3.73        3.84      1.30 o 
   1   2  19      116.87      110.75      5.39 o 
   2   2  19      122.92      119.69      6.74 o 
   3   2  19       97.04       82.83      5.13 o 
  -3   3  19      133.89      123.19      5.54 o 
  -2   3  19       57.66       62.99      3.75 o 
  -1   3  19       38.56       38.29      2.49 o 
   0   3  19       62.54       76.57      4.11 o 
   1   3  19       43.85       45.65      3.41 o 
   2   3  19       57.41       67.20      4.27 o 
   3   3  19      132.54      121.09      8.61 o 
  -3   4  19       66.15       60.01      3.39 o 
  -2   4  19       71.25       64.36      3.74 o 
  -1   4  19      223.67      216.24      7.20 o 
   0   4  19       12.10       15.63      1.84 o 
   1   4  19      237.54      245.42     12.27 o 
   2   4  19       65.89       61.65      5.12 o 
   3   4  19       66.08       59.65      5.03 o 
  -2   5  19       78.66       87.48      5.20 o 
  -1   5  19       14.27       11.65      1.62 o 
   0   5  19        4.70        1.68      1.41 o 
   1   5  19       16.52       15.37      1.90 o 
   2   5  19       76.48       80.32      4.83 o 
  -2   6  19       28.31       25.72      2.22 o 
  -1   6  19       51.16       50.32      3.25 o 
   0   6  19      199.45      192.93      6.91 o 
   1   6  19       51.69       50.13      3.92 o 
   2   6  19       27.19       26.47      3.38 o 
  -1   7  19       20.68       22.24      2.38 o 
   0   7  19       38.44       37.20      2.19 o 
   1   7  19       18.99       19.13      3.98 o 
   0   0  20      339.50      362.92     25.52 o 
   1   0  20        9.67        8.12      1.64 o 
   2   0  20      168.65      156.52      8.58 o 
   3   0  20       78.77       71.66      4.74 o 
  -3   1  20       35.16       36.68      3.29 o 
  -2   1  20       30.52       28.64      2.96 o 
  -1   1  20      138.75      143.48      7.10 o 
   0   1  20       11.63        6.87      1.83 o 
   1   1  20      152.19      151.08      8.17 o 
   2   1  20       28.74       29.37      2.89 o 
   3   1  20       42.35       42.58      3.24 o 
  -3   2  20        1.35        4.75      1.52 o 
  -2   2  20       13.50       12.30      2.81 o 
  -1   2  20       91.91       86.11      4.03 o 
   0   2  20       15.02       15.10      1.85 o 
   1   2  20       96.70       96.84      5.60 o 
   2   2  20        9.71        9.19      1.73 o 
   3   2  20        1.14        0.60      1.29 o 
  -3   3  20       30.32       29.84      4.01 o 
  -2   3  20      116.50      120.49      5.60 o 
  -1   3  20       53.80       50.04      3.36 o 
   0   3  20      320.69      328.07     12.91 o 
   1   3  20       60.44       55.01      3.93 o 
   2   3  20      112.69      122.09      6.66 o 
   3   3  20       30.06       28.23      3.59 o 
  -2   4  20       21.34       23.56      2.11 o 
  -1   4  20        9.04        8.81      1.54 o 
   0   4  20      164.39      168.04      7.23 o 
   1   4  20       10.27       12.37      2.39 o 
   2   4  20       22.11       23.11      3.98 o 
  -2   5  20        5.45        4.17      1.45 o 
  -1   5  20       12.87       12.71      1.75 o 
   0   5  20       63.07       62.94      3.25 o 
   1   5  20       12.04       12.98      1.78 o 
   2   5  20        7.58        8.82      3.08 o 
  -1   6  20       46.00       47.43      4.25 o 
   0   6  20        6.87        7.51      1.30 o 
   1   6  20       53.24       54.30      3.41 o 
   1   0  21       14.60       15.69      2.26 o 
   2   0  21       62.34       50.72      3.96 o 
  -2   1  21        3.35        4.90      1.62 o 
  -1   1  21      138.00      130.96      7.66 o 
   0   1  21      118.26      115.47      6.97 o 
   1   1  21      133.28      134.15     16.68 o 
   2   1  21        4.90        7.78      1.58 o 
  -2   2  21       48.22       48.80      3.77 o 
  -1   2  21      175.08      156.62     13.16 o 
   0   2  21       20.62       20.96      1.99 o 
   1   2  21      165.81      157.54      8.03 o 
   2   2  21       44.58       44.22      3.51 o 
  -2   3  21       43.93       41.30      2.67 o 
  -1   3  21      104.81      102.04      6.01 o 
   0   3  21       50.35       52.84      3.18 o 
   1   3  21      107.23      107.04      5.89 o 
   2   3  21       37.08       32.70      2.90 o 
  -2   4  21        4.30        0.18      2.39 o 
  -1   4  21       32.31       31.83      3.44 o 
   0   4  21        0.98        1.21      1.44 o 
   1   4  21       28.18       32.02      2.90 o 
   2   4  21        3.82        4.72      1.85 o 
  -1   5  21       12.04       15.47      3.26 o 
   0   5  21        5.56        5.68      2.89 o 
   1   5  21       14.88       17.05      2.84 o 
   0   0  22      108.62       96.64      8.57 o 
   1   0  22        1.07       -0.36      2.03 o 
   2   0  22       19.61       17.48      2.72 o 
  -2   1  22       51.75       58.25      5.03 o 
  -1   1  22       21.37       24.09      3.89 o 
   0   1  22       28.39       33.03      3.12 o 
   1   1  22       22.40       28.94      3.89 o 
   2   1  22       45.69       41.11      3.49 o 
  -2   2  22       70.17       57.20      5.93 o 
  -1   2  22       13.93       13.33      2.99 o 
   0   2  22       11.65       11.41      2.10 o 
   1   2  22       14.87       15.06      2.81 o 
   2   2  22       65.96       57.43      5.57 o 
  -1   3  22        6.50        8.27      1.80 o 
   0   3  22        1.06        0.83      1.21 o 
   1   3  22        4.51        6.89      2.69 o 
  -1   4  22        4.60       -0.30      2.21 o 
   0   4  22        4.57        6.18      1.32 o 
   1   4  22        6.45        8.13      2.15 o 
   1   0  23      131.40      126.04      9.90 o 
  -1   1  23       11.39       10.70      2.75 o 
   0   1  23      147.98      128.61      7.24 o 
   1   1  23       11.23       11.95      2.57 o 
  -1   2  23        5.57       -0.36      2.09 o 
   0   2  23       79.42       67.95      4.78 o 
   1   2  23        7.78        6.69      2.09 o 
                                                 
